# Supplementary material for: The catastrophic cost of TB care: Understanding costs incurred by individuals undergoing TB care in low-, middle-, and high-income settings – A systematic review
Source: PLOS Glob Public Health. 2025 Apr 2;5(4):e0004283. doi: 10.1371/journal.pgph.0004283 (PMC12005564; doi:10.1371/journal.pgph.0004283)
Supplement: S1 File — (XLSX) [file pgph.0004283.s003.xlsx]

## Sheet: All Studies
Number	Study Author	Study Title	Inclusion/Exclusion Reason
1	Aia, 2022	The economic burden of TB faced by patients and affected families in Papua New Guinea	Included in this study
2	Assebe, 2020	Financial burden of HIV and TB among patients in Ethiopia: a cross-sectional survey.	Included in this study
3	Aung, 2021	Measuring Catastrophic Costs Due to Tuberculosis in Myanmar.	Included in this study
4	Bengey, 2023	Comparing cross sectional and longitudinal approached to tuberculosis patient cost surveys using Nepalese data	Included in this study
5	Bogdanova, 2019	Cost minimization analysis of line probe assay for detection of multidrug-resistant tuberculosis in Arkhangelsk region of Russian Federation	Included in this study
6	Chandra, 2021(1)	Costs of TB care incurred by adult patients with newly diagnosed drug-sensitive TB in Ballabgarh block in northern India.	Included in this study
7	Chandra, 2021(2)	Diagnostic Pathways and Delays in Initiation of Treatment among Newly Diagnosed Tuberculosis Patients in Ballabgarh, India.	Included in this study
8	Chatterjee, 2023	Journey of the tuberculosis patients in India from onset of symptom till one-year post-treatment.	Included in this study
9	Chatterjee, 2024	Catastrophic costs for tuberculosis patients in India: Impact of methodological choices	Included in this study
10	Chittamany, 2020	First national tuberculosis patient cost survey in Lao People's Democratic Republic: Assessment of the financial burden faced by TB-affected households and the comparisons by drug-resistance and HIV status.	Included in this study
11	Ciobanu, 2024	Determinant of catastrophic costs associated with treatment for rifampicin-resistant TB in households in the Republic of Moldova	Included in this study
12	Collins, 2018	Can patients afford the cost of treatment for multidrug-resistant tuberculosis in Ethiopia?	Included in this study
13	Deribew, 2021	Tb related catastrophic costs in ethiopia	Included in this study
14	Diallo, 2022	A 2020 baseline assessment for the monitoring of the End TB indicator of catastrophic costs in Burkina Faso	Included in this study
15	Dinh, 2023	Comparing catastrophic costs: active vs passive tuberculosis case finding in Urban Vietnam	Included in this study
16	De Siqueria Filha, 2018	The economic burden of tuberculosis and latent tuberculosis in people living with HIV in Brazil: a cost study from the patient perspective	Included in this study
17	Devoid, 2022	The household economic burden of drug-susceptible TB diagnosis and treatment in The Gambia	Included in this study
18	Ellaban, 2021	Assessment of Household Catastrophic Total Cost of Tuberculosis and Its Determinants in Cairo; Prospective Cohort Study Author list Running title: Catastrophic Cost of TB and Its Determinants	Included in this study
19	Florentino, 2022	Expansion of social protection is necessary towards zero catastrophic costs due to TB: The first national TB patient cost survey in the Philippines.	Included in this study
20	Fuady, 2020 (1)	Catastrophic costs due to tuberculosis worsen treatment outcomes: a prospective cohort study in Indonesia.	Included in this study
21	Fuady, 2020 (2)	Cost of seeking care for tuberculosis since the implementation of universal health coverage in Indonesia	Included in this study
22	Fuady, 2018	Catastrophic total costs in tuberculosis-affected households and their determinants since Indonesia's implementation of universal health coverage.	Included in this study
23	Gadallah, 2022	Household catastrophic total cost due to tuberculosis in Egypt: incidence, cost drivers and policy implication	Included in this study
24	Getahun, 2016	Tuberculosis care strategies and their economic consequences for patients: the missing link to end tuberculosis.	Included in this study
25	Gospodarevskaya, 2014	Patient costs during tuberculosis treatment in Bangladesh and Tanzania: the potential of shorter regimens.	Included in this study
26	Gurung, 2021	How to reduce household costs for people with tuberculosis: a longitudinal costing survey in Nepal.	Included in this study
27	Gurung, 2019	The role of active case finding in reducing patient incurred catastrophic costs for tuberculosis in Nepal.	Included in this study
28	Kaswa, 2021	The economic burden of TB-affected households in DR Congo.	Included in this study
29	Kilale, 2022	Implementing tuberculosis patient cost surveys in resource-constrained settings: lessons from Tanzania	Included in this study
30	Kirubi, 2021	Determinants of household catastrophic costs for drug sensitive tuberculosis patients in Kenya.	Included in this study
31	Lourerio, 2023	Follow-up of patients diagnosed with and treated for tuberculosis in Brazil: financial burden on the household	Included in this study
32	Lu, 2020	Catastrophic costs of tuberculosis care in a population with internal migrants in China.	Included in this study
33	Maciel, 2023	The economic burden of households affected by tuberculosis in Brazil: First national survey results, 2019 - 2021	Included in this study
34	Mafirakureva, 2023 (1)	Household costs incurred when seeking and receiving paediatric tuberculosis services: a survey in Cameroon and Kenya	Included in this study
35	Mafirakureva, 2023 (2)	Household costs incurred under community and facility based service delivery models of tuberculosis preventive therapy for children: a survey in Cameroon and Uganda	Included in this study
36	Manyazewal, 2022	Effect of Digital Medication Event Reminder and Monitor-Observed Therapy vs Standard Directly Observed Therapy on Health-Related Quality of Life and Catastrophic Costs in Patients with Tuberculosis: A Secondary Analysis of a Randomized Clinical Trial	Included in this study
37	Martinez, 2024	Tuberculosis patients face high treatment support costs in Colombia, 2021	Included in this study
38	Mauch, 2013(1)	Free tuberculosis diagnosis and treatment are not enough: patient cost evidence from three continents	Included in this study
39	Mauch, 2011	Assessing access barriers to tuberculosis care with the tool to Estimate Patients' Costs: Pilot results from two districts in Kenya	Included in this study
40	Mauch, 2013(2)	Tuberculosis patients in the Dominican Republic face severe direct and indirect costs and need social protection	Included in this study
41	McAllister, 2020	Out-of-Pocket Costs for Patients Diagnosed with Tuberculosis in Different Healthcare Settings in Bandung, Indonesia.	Included in this study
42	Medeiros, 2023	Analysis of catastrophic costs incurred by patients with multidrug-resistant tuberculosis in an outpaitent clinic in the state of Rio de Janeiro	Included in this study
43	Morishita, 2016	Mitigating Financial Burden of Tuberculosis through Active Case Finding Targeting Household and Neighbourhood Contacts in Cambodia.	Included in this study
44	Mudzengi, 2017	The patient costs of care for those with TB and HIV: a cross-sectional study from South Africa.	Included in this study
45	Muniyandi, 202058	Association of Tuberculosis With Household Catastrophic Expenditure in South India.	Included in this study
46	Muttamba, 2020	Households experiencing catastrophic costs due to tuberculosis in Uganda: magnitude and cost drivers.	Included in this study
47	Nguyen, 2024	Is convenience really king? Comparative evaluation of catastrophic cots due to tuberculosis in the public and private healthcare sectors of Viet Nam: a longitudinal patient cost study	Included in this study
48	Nhung, 2018	Measuring catastrophic costs due to tuberculosis in Viet Nam.	Included in this study
49	Panda, 2024	Financial Hardships of tuberculosis patients registered under National Tuberculosis Elimination Programme (NTEP) in rural India: A longitudinal study	Included in this study
50	Pedrazzoli, 2018	How affordable is TB care? Findings from a nationwide TB patient cost survey in Ghana	Included in this study
51	Pedrazzoli, 2021	Does Ghana's National Health Insurance Scheme provide financial protection to tuberculosis patients and their households?.	Included in this study
52	Pham, 2023	Determinants of catastrophic costs among households affected by multidrug resistant tuberculosis in Ho Chi Minh City, Viet Nam: a prospective cohort study	Included in this study
53	Prasanna, 2018	Catastrophic costs of tuberculosis care: a mixed methods study from Puducherry, India.	Included in this study
54	Ramma, 2015	Patients' costs associated with seeking and accessing treatment for drug-resistant tuberculosis in South Africa	Included in this study
55	Razzaq, 2022	Predictors Of Catastrophic Costs of Tuberculosis (TB) Among Patients Co-Affected With TB-HIV And TB-Diabetes in Bhavnagar Region, Western India	Included in this study
56	Rupani, 2020	Costs incurred by patients with drug-susceptible pulmonary tuberculosis in semi-urban and rural settings of Western India.	Included in this study
57	Rupani, 2022	Costs incurred by patients with tuberculosis co-infected with human immunodeficiency virus in Bhavnagar, western India: a sequential explanatory mixed-methods research	Included in this study
58	Shin, 2020	Patient-incurred cost of inpatient treatment for Tuberculosis in rural Malawi.	Included in this study
59	Stracker, 2019	Risk factors for catastrophic costs associated with tuberculosis in rural South Africa.	Included in this study
60	Sweeney, 2018	Measuring income for catastrophic cost estimates: Limitations and policy implications of current approaches.	Included in this study
61	Timire, 2021	Catastrophic costs among tuberculosis affected households in Zimbabwe: a national health facility-based survey.	Included in this study
62	Tomeny, 2020	Patient-cost survey for tuberculosis in the context of patient-pathway modelling.	Included in this study
63	Trajman, 2016	Shortened first-line TB treatment in Brazil: potential cost savings for patients and health services.	Included in this study
64	Ukwaja, 2013	The high cost of free tuberculosis services: patient and household costs associated with tuberculosis care in Ebonyi State, Nigeria.	Included in this study
65	Ukwaja, 201378	Household catastrophic payments for tuberculosis care in Nigeria: incidence, determinants, and policy implications for universal health coverage.	Included in this study
66	Van der Hof, 201679	The socioeconomic impact of multidrug resistant tuberculosis on patients: results from Ethiopia, Indonesia and Kazakhstan.	Included in this study
67	Viney, 201980	Four of five tuberculosis patients experience catastrophic costs related to TB diagnosis and care in Timor-Leste.	Included in this study
68	Viney, 202181	Economic evaluation of patient costs associated with tuberculosis diagnosis and care in Solomon Islands.	Included in this study
69	Vo, 202182	Socio-protective effects of active case finding on catastrophic costs from tuberculosis in Ho Chi Minh City, Viet Nam: a longitudinal patient cost survey.	Included in this study
70	Walcott, 202083	There's no such thing as a free TB diagnosis: Catastrophic TB costs in Urban Uganda.	Included in this study
71	Wang, 202084	Household financial burden among multidrug-resistant tuberculosis patients in Guizhou province, China: A cross-sectional study.	Included in this study
72	Wang, 202385	The Association Between Household Financial Burden and Patient Mobility and Their Impact on Loss to Follow-Up Among Multidrug-Resistant Tuberculosis Patients in Guizhou, China	Included in this study
73	Yamanaka, 2024 (1)86	Comparing disease specific catastrophic cost estimates using longitudinal and corss sectional designs: The example of tuberculosis	Included in this study
74	Yamanaka, 2024 (2) 87	Costs incurred by people with co-morbid tuberculosis and diabetes and their households in the phillipines	Included in this study
75	Yang, 202088	Factors associated with catastrophic total costs due to tuberculosis under a designated hospital service model: a cross-sectional study in China.	Included in this study
76	Youngkong, 202489	Catastrophic costs incurred by tuberculosis affected households from Thailand's first national tuberculosis patient cost survey	Included in this study
77	Dememew	TB related catastrophic costs and associated factors for patients in Ethiopia	Letter to Editor
78	Chatterjee	Estimation of potential social support requirement for tuberculosis patients in India	No patient cost data or Insignificant data
79	Fuady	Achieving universal social protection for people with tuberculosis	Letter to Editor
80	Assefa	Financial burden of tuberculosis diagnosis and treatment for patients in Ethiopia: a systematic review and meta-analysis	Systematic review/meta-regression analysis
81	Timire	Higher loss of livelihood and impoverishment in households affected by tuberculosis compared to non-tuberculosis affected households in Zimbabwe: A cross-sectional study	Does not use WHO survey
82	Akalu	Economic burden of multidrug resistant tubrculosis on patients and households: a global systematic review and meta-analysis	Systematic review
83	Smith	What matters most? A qualitative study exploring priorities for supportive interventions for people with tuberculosis in urban Viet Nam	Does not use WHO survey
84	Ferreira	Social protection as a right of people affected by tuberculosis: a scoping review and conceptual framework	Systematic review/meta-regression analysis
85	Rosu	Cost of digital technologies and family DOT for shorter MDR-TB regimen: a modelling study in Ethiopia, India and Uganda	No patient cost data or Insignificant data
86	Yamanaka	Scoring tools to identify TB patients facing catastrophic costs in the Philippines	No patient cost data or Insignificant data
87	Forse	A qualitative assessment on the acceptability of providing cash transfers and social health insurance for tuberculosis affected familites in Ho Chi Minh City, Vietnam	No patient cost data or Insignificant data
88	Hudson	The impact of social protection interventions on treatment and socioeconomic outcomes of people with tuberculosis and their households: protocol for a systematic review and meta-analysis	Protocol
89	Rosu	Cost of treatment suppor for multidrug-resistant tuberculosis using patient centred approached in Ethiopia: a model-based study	No patient cost data or Insignificant data
90	Portnoy	The potential impact of novel tuberculosis vaccines on health equity and financial protection in low-income and middle-income countries	No patient cost data or Insignificant data
91	Amare	Effect of intergrating traditional care with modern healthcare to improve tuberculosis control programs in Ethiopia: a protocol for a cluster-randomized control trial	Protocol
92	Muniyandi	Families affected by catastrophic costs due to tuberculosis	Letter to Editor
93	Amare	Aceptability of intergrating traditional tuberculosis care with modern healthcare services in the Amhara Regional State of Northwest Ethiopia: A qualitative study	No patient cost data or Insignificant data
94	Nuwagira	TB survivors experiencing catastrophic costs: Preliminary results from a prospective cohort in Uganda	Conference Abstract
95	Kanmani	Assessing the social burden of tuberculosis and trends in TB targets: A focus on sustainable development goals	Not TB related
96	Sancheti	Utilization of tuberculosis healthcare packages under Ayushman Bharat Pradhan Mantri Jan Arogya Yojana-Arogya Karnataka: A comprehensive socio-demographic analysis	No patient cost data or Insignificant data
97	Kilima	Understanding the implications of social and financial burdens of pulmonary tuberculosis on patients, survivors and their family caregivers on care seeking and treatment in Tanzania: Feedback from a qualitative study in Mbeya and Songwe regions	No patient cost data or Insignificant data
98	Milonga	Neglected detectives: Engaging community health workser (CHW) to increase TB case detection in Kagera region	Conference Abstract
99	Goldstein	Person centred, integrated non-communicable disease and HIV decentralized drug distribution in Eswatini and South Africa: Outcomes and Challenges	No patient cost data or Insignificant data
100	Foster	Evaluating the equity impact and cost-effectiveness of digital adherence technologies with differentiated care to support tuberculosis treatment adherence in Ethiopia: protocol and analysis plan for the health economics component of a cluster randomised t	Protocol
101	Petros de Guex	Roadblocs and resilence: a qualitative study of the impact of pediatric tuberculosis on Tanzanian households and solutions from caregivers	No patient cost data or Insignificant data
102	Ryckman	Economic implications of novel regimens for tuberculosis treatment in thee high-burden countries: a modelling analysis	No patient cost data or Insignificant data
103	Rupani	Cohort study on association between catastrophic costs and unfavourable tuberculosis treatment outcomes among TB-HIV and TB-diabetes comorbid patients in India	No patient cost data or Insignificant data
104	Yamanaka	Costs incurred by people receiving tuberculosis treatment in low-income and middle-income countries: a meta-regression analysis	Systematic review/meta-regression analysis
105	Shah	The socioeconomic burden of pediatric tuberculosis and role of child sensitive social protection	No patient cost data or Insignificant data
106	Xia	Prevalence of extended treatment in pulmonary tuberculosis patients receiving first-line therapy and its association with recurrent tuberculosis in Beijing, China	Did not report pt costs
107	Mor	Chest radiography validity in screening pulmonary tuberculosis in immigrants from a high-burden country.	Did not collect pt costs
108	Blankson	Injuries and their related household costs in a tertiary hospital in Ghana.	Not TB related
109	Frucht	IL-12 independent costimulation pathways for interferon-gamma production in familial dissemination Mycobacterium avium complex infection	Not TB related
110	Sweeney	Methodological Issues to Consider When Collecting Data to Estimate Poverty Impact in Economic Evaluations in Low-income and Middle-income Countries	Did not collect pt costs
111	Skinner	The measurement and evolution of health inequality: Evidence from the U.S. Medicare population	Not TB related
112	Suthar	Ending tuberculosis by 2030: can we do it?.	Did not collect pt costs
113	Sagbakken	Ethical aspects of directly observed treatment for tuberculosis: a cross-cultural comparison	Did not collect pt costs
114	Shewade	Active versus passive case finding for tuberculosis in marginalised and vulnerable populations in India: comparison of treatment outcomes.	Did not report pt costs
115	Evans	Adaptation of WHO's generic tuberculosis patient cost instrument for a longitudinal study in Africa.	Did not report pt costs
116	Chukwu	Financial burden of health care for Buruli ulcer patients in Nigeria: The patients' perspective	Not TB related
117	Fuady	COVID-19 and Tuberculosis-Related Catastrophic Costs.	Letter to Editor
118	Morino	New criteria enable shorter hospitalization of patients with smear-positive pulmonary tuberculosis	Did not collect pt costs
119	Zhang	Challenges Faced by Multidrug-Resistant Tuberculosis Patients in Three Financially Affluent Chinese Cities.	Did not collect pt costs
120	Kendall	What will it take to eliminate drug-resistant tuberculosis?	Did not collect pt costs
121	Kivihya-Ndugga	A comprehensive comparison of Ziehi-Neelsen and fluorescence microscopy for the diagnosis of tuberculosis in a resource-poor urban setting	Duplicate
122	Harries	Addressing diabetes mellitus as part of the strategy for ending TB	Duplicate
123	Truffot-Pernot	The diagnosis of atypical mycobacteria infections in aids patients : Cost/effectiveness	Cost-Effectiveness Study
124	Marks	Characteristics and costs of multidrug-resistant tuberculosis in-patient care in the United States, 2005-2007.	Did not collect pt costs
125	Rachow	TB sequel: incidence, pathogenesis and risk factors of long-term medical and social sequelae of pulmonary TB - a study protocol.	Protocol
126	Wong	Differentiating between live and dead Mycobacterium smegmatis using autofluorescence.	Did not collect pt costs
127	Oh	Action towards Universal Health Coverage and Social Protection for Tuberculosis Care and Prevention: Workshop on the End TB Strategy Pillar 2 in the Western Pacific Region 2017.	Did not collect pt costs
128	Watts	Is Australia Neglecting the Local Topography When It Comes to Catastrophic Costs and Ending Tuberculosis?	Did not collect pt costs
129	Moreira	Social deerminants of health and catastrophic costs associated with the diagnosis and treatment of tuberculosis	Duplicate
130	Fuady	COVID-19 and Tuberculosis-Related Catastrophic Costs	Duplicate
131	Sweeney	Examining Approaches to Estimate the Prevalence of Catastrophic Costs Due to Tuberculosis from Small-Scale Studies in South Africa.	Did not collect pt costs
132	Bhatia	Ending TB in Southeast Asia: current resources are not enough.	Did not collect pt costs
133	Gourevitch	Cost-effectiveness of directly observed chemoprophylaxis of tuberculosis among drug users at high risk for tuberculosis.	Cost-Effectiveness Study
134	Wang	Comparing the economic burden of various diseases from a payer's perspective in China	Did not collect pt costs
135	Kimaro	The costs of providing antiretroviral therapy services to HIV-infected individuals presenting with advanced HIV disease at public health centres in Dar es Salaam, Tanzania: Findings from a randomised trial evaluating different health care strategies.	Not TB related
136	Pattnaik	Costal tubercular osteomyelitis presenting as an orbital abscess.	Not TB related
137	Green	Developing a tuberculosis patient cost survey adapted to the UK setting: Recommendations from a national multi-sectoral workshop	Did not collect pt costs
138	Dirlikov	Global Tuberculosis Control: Toward the 2015 Targets and Beyond.	Did not collect pt costs
139	Janson	Costs and process of in-patient tuberculosis management at a central academic hospital, Cape Town, South Africa.	Did not collect pt costs
140	Fuady	Adaptation of the Tool to Estimate Patient Costs Questionnaire into Indonesian Context for Tuberculosis-affected Households.	Did not collect pt costs
141	Pinto	Patient costs associated with accessing HIV/AIDS care in Malawi	Not TB related
142	Pai	Widespread abuse of serological testing for active TB in India: More costly and less effective	Meeting Abstract
143	Okediji	The Economic Impacts of Chronic Illness on Households of Patients in Ile-Ife, South-Western Nigeria	Not TB related
144	Malmborg	A systematic assessment of the concept and practice of public-private mix for tuberculosis care and control.	Systematic review/meta-regression analysis
145	Quentin	Recurrent costs of HIV/AIDS-related health services in Rwanda: Implications for financing	Not TB related
146	Rachow	TB sequel: Incidence, pathogenesis and risk factors of long-term medical and social sequelae of pulmonary TB - A study protocol 11 Medical and Health Sciences 1117 Public Health and Health Services	Did not collect pt costs
147	Hoa	National tuberculosis patients cost survey: research findings lead to change in policy and practice, Viet Nam.	Did not collect pt costs
148	Morishita	Epidemiology of tuberculosis in the Western Pacific Region: Progress towards the 2020 milestones of the End TB Strategy.	Did not collect pt costs
149	Brito-Zeron	Diagnosing unexplained fever: Can quick diagnosis units replace inpatient hospitalization?	Not TB related
150	Deepachandi	A highly sensitive modified nested PCR to enhance case detection in leishmaniasis	Not TB related
151	Acikgoz	Surgery for progressive Pott’s paraplegia (Tuberculous paraplegia)	Did not collect pt costs
152	Bates	Palliative care within universal health coverage: the Malawi Patient-and-Carer Cancer Cost Survey.	Not TB related
153	Rosu	Economic evaluation protocol of a short, all-oral bedaquiline-containing regimen for the treatment of rifampicin-resistant tuberculosis from the STREAM trial.	Protocol
154	Marseille	The cost effectiveness of home-based provision of antiretroviral therapy in rural Uganda	Cost-Effectiveness Study
155	Dixit	Research protocol for a mixed-methods study to characterise and address the socioeconomic impact of accessing TB diagnosis and care in Nepal.	Did not collect pt costs
156	Shiau	Public health expenditures of the tuberculosis control program and the clinical and social complexity of its patient population-Alameda County, California, 2017	Did not collect pt costs
157	Harries	The role of antiretroviral therapy in reducing TB incidence and mortality in high HIV-TB burden countries	Did not collect pt costs
158	Pillai	Patient costs incurred by people living with HIV/AIDS prior to ART initiation in primary healthcare facilities in Gauteng, South Africa	Not TB related
159	Fuady	Effect of financial support on reducing the incidence of catastrophic costs among tuberculosis-affected households in Indonesia: eight simulated scenarios.	Did not collect pt costs
160	Davis	Bringing patient-centered tuberculosis diagnosis into the light of day.	Did not report pt costs
161	Bhargava	Universal health coverage and tuberculosis care in India in the times of Covid-19: Aligning Ayushman Bharat (National Health Assurance Scheme) to improve case detection, reduce deaths and catastrophic health expenditure.	Did not collect pt costs
162	Cocozza	Is effective patient support missing in the global response to multidrug-resistant tuberculosis?.	Did not collect pt costs
163	Weis	Treatment costs of directly observed therapy and traditional therapy for Mycobacterium tuberculosis: a comparative analysis.	Did not collect pt costs
164	MacIntyre	Shifting the balance between in-patient and out-patient care for tuberculosis results in economic savings.	Did not collect pt costs
165	Fukunaga	Epidemiology of Tuberculosis and Progress Toward Meeting Global Targets - Worldwide, 2019.	Did not report pt costs
166	Smego Jr	An algorithmic approach to intracranial mass lesions in HIV/AIDS	Not TB related
167	Gammino	Health services uptake among nomadic pastoralist populations in Africa: A systematic review of the literature	Systematic review/meta-regression analysis
168	Harries	Addressing diabetes mellitus as part of the strategy for ending TB	Did not collect pt costs
169	Floyd	Global tuberculosis targets and milestones set for 2016-2035: definition and rationale.	Did not collect pt costs
170	Yun	Selecting appropriate anti-TNF agents in inflammatory bowel disease	Not TB related
171	De Vries	Policy and practice of programmatic management of latent tuberculosis infection in The Netherlands.	Did not collect pt costs
172	Frucht	IL-12-independent costimulation pathways for interferon-γ production in familial disseminated Mycobacterium avium complex infection	Did not collect pt costs
173	Dixit	Addressing the social determinants and consequences of tuberculosis	Did not collect pt costs
174	Lonnroth	Beyond UHC: monitoring health and social protection coverage in the context of tuberculosis care and prevention	Did not collect pt costs
175	Sicras-Mainar	Calculation of morbidity, use of resources and costs of patients treated with tiotropium bromide for COPD in a Spanish populatio	Not TB related
176	Feingold	Cost effectiveness of screening for tuberculosis in a general medical clinic	Cost-Effectiveness Study
177	Wong	Differentiating between live and dead Mycobacterium smegmatis using autofluorescence	Not TB related
178	Samuels	Where will it end? Pathways to care and catastrophic costs following negative TB evaluation in Uganda.	Did not collect pt costs
179	Miyano	Cost-effectiveness analysis of the national decentralization policy of antiretroviral treatment programme in Zambia	Cost-Effectiveness Study
180	Van Der Pol	Economic Analyses of Respiratory Tract Infection Diagnostics: A Systematic Review.	Systematic review/meta-regression analysis
181	Rai	Developing Feasible, Locally Appropriate Socioeconomic Support for TB-Affected Households in Nepal.	Did not collect pt costs
182	Pedrazzoli	Measuring the economic burden for TB patients in the End TB Strategy and Universal Health Coverage frameworks.	Did not collect pt costs
183	Kamolratanakul	Economic impact of tuberculosis at the household level.	Did not collect pt costs
184	Han	Burden and clinical characteristics of high grade tuberculosis destroyed lung: a nationwide study.	Duplicate
185	Hongoro	Hospital costs of high-burden diseases: malaria and pulmonary tuberculosis in a high HIV prevalence context in Zimbabwe.	Did not collect pt costs
186	Korenromp	Implementing the global plan to stop TB, 2011-2015--optimizing allocations and the Global Fund's contribution: a scenario projections study.	Did not collect pt costs
187	Uplekar	WHO's End TB Strategy: From stopping to ending the global TB epidemic	Did not collect pt costs
188	Stephanie	Recent Progress and Challenges for Drug-Resistant Tuberculosis Treatment.	Systematic review/meta-regression analysis
189	Gama	Economic evaluation of a shortened standardised treatment regimen of antituberculosis drugs for patients with multidrug-resistant tuberculosis (STREAM): study protocol.	Protocol
190	Needham	Patient care seeking barriers and tuberculosis programme reform: a qualitative study.	Did not collect pt costs
191	Hudson	Public-private diagnostics and referral services for HIV/TB co-infected patients: A systematic review	Systematic review/meta-regression analysis
192	Sohn	Determining the value of TB active case-finding: current evidence and methodological considerations	Did not collect pt costs
193	Green	Developing a tuberculosis patient cost survey Adapted to the UK setting: Recommendations from a national multi-sectoral workshop	Did not collect pt costs
194	Biermann	'A double-edged sword': Perceived benefits and harms of active case-finding for people with presumptive tuberculosis and communities-A qualitative study based on expert interviews.	Did not collect pt costs
195	Pedrazzoli	Beyond measurement: taking bold multisector actions towards zero catastrophic costs and suffering due to TB.	Did not collect pt costs
196	Squire	Catastrophic care-seeking costs as an indicator for lung health.	Not TB related
197	Van Gindereuren	Novel health system strategies for tuberculin skin testing at primary care clinics: Performance assessment and health economic evaluation.	Did not collect pt costs
198	Shafrin	Estimating the Value of New Technologies That Provide More Accurate Drug Adherence Information to Providers for Their Patients with Schizophrenia	Not TB related
199	Sarnes	Incidence and US Costs of Corticosteroid-Associated Adverse Events: A Systematic Literature Review	Systematic review/meta-regression analysis
200	Barss	Solutions to improve the latent tuberculosis Cascade of Care in Ghana: a longitudinal impact assessment.	Did not collect pt costs
201	Lorent	Challenges from Tuberculosis Diagnosis to Care in Community-Based Active Case Finding among the Urban Poor in Cambodia: A Mixed-Methods Study.	Did not collect pt costs
202	Trieste	Cost for tuberculosis care in developed countries: which data for an economic evaluation?.	Systematic review/meta-regression analysis
203	Ukwaja	'Sustaining the DOTS': Stakeholders' experience of a social protection intervention for TB in Nigeria	Did not collect pt costs
204	Gama	The cost of serious adverse events in multi-drug-resistant tuberculosis treatment: Experience from ethiopia	Did not collect pt costs
205	Schnipple	Costs of inpatient treatment for multi-drug-resistant tuberculosis in South Africa.	Did not collect pt costs
206	Oh	Action towards universal health coverage and social protection for tuberculosis care and prevention: Workshop on the end tb strategy pillar 2 in the western pacific region 2017	Did not collect pt costs
207	Dumler	Molecular diagnostics for existing and emerging infections: Complementary tools for a new era of clinical microbiology	Not TB related
208	Sweeney	Cost-effectiveness of new MDR-TB regimens: study protocol for the TB-PRACTECAL economic evaluation substudy.	Cost-Effectiveness Study
209	Muralikrishnan	Economic cost of cataract surgery procedures in an established eye care centre in Southern India	Not TB related
210	Muniyandi	No families affected by tuberculosis to face catastrophic costs by 2020: India's new strategic plan to eliminate tuberculosis.	Editorial
211	Rahevar	Implementing the End TB Strategy in the Western Pacific Region: Translating vision into reality.	Did not collect pt costs
212	John	COST-OPTIMISATION IN THE TREATMENT OF MULTI-DRUG RESISTANT TUBERCULOSIS IN INDIA	Did not collect pt costs
213	Ravenscroft	Video observed therapy (VOT) and medication adherence for TB patients: RCT in Moldova	Did not collect pt costs
214	Shen	Catastrophic Costs Of Multidrug-Resistant Tuberculosis: Estimation Based On The Cost Of Treatment In China	Poster
215	Rupani	Dissaving In the Era of “Free” Care for Tuberculosis (TB): A Qualitative Exploration of Financial Coping and Enablers Among Patients with Co-Prevalent TB-HIV/ TB Diabetes in Bhavnagar Region, Western India	Did not collect pt costs
216	Ghazy	A systematic review and meta-analysis of the catastrophic costs incurred by tuberculosis patients.	Systematic review/meta-regression analysis
217	Portnoy	The cost and cost-effectiveness of novel tuberculosis vaccines in low- and middle-income countries: A modeling study	Did not collect pt costs
218	Bentia	Risks and complications of percutaneous vertebroplasty and kiphoplasty in vertebral tumors	Not TB related
219	Portnoy	The potential impact of novel tuberculosis vaccines on health equity and financial protection in low- and middle-income countries	Did not collect pt costs
220	Viney	Erratum: Correction to: Economic evaluation of patient costs associated with tuberculosis diagnosis and care in Solomon Islands (BMC public health (2021) 21 1 (1928))	Correction
221	Van Wyk	DRUG-RESISTANT TUBERCULOSIS CASE-FINDING STRATEGIES: A SCOPING REVIEW PROTOCOL	Protocol
222	Brown	Impact of interventions for tuberculosis prevention and care in South Africa - A systematic review of mathematical modelling studies	Systematic review/meta-regression analysis
223	Rupani	Is It the Right Time for India to Move from Targeted Cash Transfers to Universal Cash Transfers for Patients with Tuberculosis?	Did not collect pt costs
224	Portnoy	The cost and cost-effectiveness of novel tuberculosis vaccines in low- and middle-income countries: a modelling study	Duplicate
225	Telisinghe	Does tuberculosis screening improve individual outcomes? A systematic review	Systematic review/meta-regression analysis
226	Dixit	Barriers and facilitators to accessing tuberculosis care in Nepal: a qualitative study to inform the design of a socioeconomic support intervention.	Did not collect pt costs
227	Thompson	Multicomponent strategy with decentralised molecular testing for tuberculosis in Uganda: a cost and cost-effectiveness analysis	Did not collect pt costs
228	Carballo-Jimenez	Interventions aiming to eliminate catastrophic costs due to tuberculosis: a protocol for a systematic review and meta-analysis	Systematic review/meta-regression analysis
229	Hassan	Pre-diagnostic cost of extrapulmonary tuberculosis from the patient perspective in Zanzibar, Tanzania	Abstract
230	Guidoni	Erratum: Catastrophic costs and social sequels due to tuberculosis diagnosis and treatment in Brazil (Epidemiology and Health Services, 30, 3, 1-13 (10.1590/S1679-49742021000300012))	Did not collect pt costs
231	Kaurav	Catastrophic “costs”: A hindrance to eliminate tuberculosis	Did not collect pt costs
232	Chiang	Assessment of TB patient cost - what about the mitigation strategy?	Did not collect pt costs
233	Chowdhury	Estimating Catastrophic Costs due to Pulmonary Tuberculosis in Bangladesh	Did not collect pt costs
234	Baena	The Global and Individual Economics of Tuberculosis	Did not collect pt costs
235	Garcia-Basteiro	Tuberculosis: WHO-Recommended Strategies and Global Health Perspectives	Did not collect pt costs
236	Ghazy	Catastrophic Costs among Tuberculosis-Affected Households in Egypt: Magnitude, Cost Drivers, and Coping Strategies	Letter to Editor/Editorial
237	Ghazy	Translation and cultural adaptation of the WHO generic tuberculosis patient cost survey to an Egyptian context	Did not collect pt costs
238	Viney	Correction to: Economic evaluation of patient costs associated with tuberculosis diagnosis and care in Solomon Islands.	Correction
239	Foster	Evaluating the equity impact and cost-effectiveness of digital adherence technologies with differentiated care to support tuberculosis treatment adherence in Ethiopia: protocol and analysis plan for the health economics component of a cluster randomised t	Did not collect pt costs
240	Amare	Acceptability of integrating traditional tuberculosis care with modern healthcare services in the Amhara Regional State of Northwest Ethiopia: A qualitative study	Did not use WHO Survey
241	Mtimkulu-Eyde	Mandatory COVID-19 Vaccination: Lessons from Tuberculosis and HIV	Letter to Editor/Editorial
242	Campbell	Costs of Tuberculosis at 3 Treatment Centers, Canada, 2010–2016	Did not collect pt costs
243	Rai	Protocol for the Addressing the Social Determinants and Consequences of Tuberculosis in Nepal (ASCOT) pilot trial	Protocol
244	Kimani	Effect of health education on costs of treatment and household´s income among tuberculosis patients in Kenya: a randomized control trial	Did not collect pt costs
245	Petros de Guex	Roadblocks and resilience: A qualitative study of the impact of pediatric tuberculosis on Tanzanian households and solutions from caregivers	Did not collect pt costs
246	Adepoju	Rethinking Public Private Mix (PPM) Performance in the Tuberculosis Program: How Is Care Seeking Impacting This Model in High TB Burden Countries?	Did not collect pt costs
247	Batte	Catastrophic total costs due to tuberculosis among affected households in Uganda; prevalence, drivers and policy implications	Abstract
248	Mullerpattan	Catastrophic costs of treating drug resistant TB patients in a tertiary care hospital in India	No information about the questionnaire
249	Umar	The indirect cost due to pulmonary Tuberculosis in patients receiving treatment in Bauchi State—Nigeria	Did not use WHO Survey
250	Wei	Comparing patient care seeking pathways in three models of hospital and TB programme collaboration in China.	No patient cost data or Insignificant data
251	Shewade	Active case finding among marginalised and vulnerable populations reduces catastrophic costs due to tuberculosis diagnosis.	Did not use WHO Survey
252	Jacquet	Impact of DOTS expansion on tuberculosis related outcomes and costs in Haiti.	No information about the questionnaire
253	Antunes	Patient costs for the diagnosis of tuberculosis in Brazil: comparison of Xpert (R) MTB/RIF and smear microscopy	Did not use WHO Survey
254	Kang	Cost of treatment for multidrug‐resistant tuberculosis in South Korea	Not primary patient costing data
255	Yitayal	Assessment of cost of tuberculosis to patients and their families: a cross-sectional study at Addet Health Center, Yilmana Densa District, Amhara National Regional State.	Abstract
256	Khan	Costs and cost-effectiveness of different DOT strategies for the treatment of tuberculosis in Pakistan	Duplicate
257	Boccia	The catastrophic cost of tuberculosis: advancing research and solutions.	Systematic review/meta-regression analysis
258	Rathi	Pretreatment Out-of-Pocket Expenses for Presumptive Multidrug-Resistant Tuberculosis Patients, India, 2016-2017.	No information about the questionnaire
259	Ramaiah	Economic Evaluation of a Public–Private Mix TB Project in Tamil Nadu, India	No information about the questionnaire
260	Vater	Cost analysis for patients with presumed pulmonary tuberculosis attended in the public health system of rio de janeiro, Brazil	No information about the questionnaire
261	Mirzoev	Community-based DOTS and family member DOTS for TB control in Nepal: costs and cost-effectiveness.	No information about the questionnaire
262	Brouwer	Traditional healers and pulmonary tuberculosis in Malawi	No patient cost data or Insignificant data
263	Ananthakrishna	Expenditure Pattern for TB Treatment among Patients Registered in an Urban Government DOTS Program in Chennai City, South India	Did not use WHO Survey
264	Rajbhandary	Costs of patients hospitalized for multidrug-resistant tuberculosis.	No patient cost data or Insignificant data
265	Bada	Cost of three models of care for drug-resistant tuberculosis patients in Nigeria.	No patient cost data or Insignificant data
266	Laurence	Costs to Health Services and the Patient of Treating Tuberculosis: A Systematic Literature Review.	Systematic review/meta-regression analysis
267	O'Boyle	Factors affecting patient compliance with anti-tuberculosis chemotherapy using the directly observed treatment, short-course strategy (DOTS)	Did not use WHO Survey
268	Othman	Costs associated with tuberculosis diagnosis and treatment in Yemen for patients and public health services.	Did not use WHO Survey
269	Muniyandi	Costs to patients with tuberculosis treated under DOTS programme	Did not use WHO Survey
270	Aye	Household costs of illness during different phases of tuberculosis treatment in Central Asia: a patient survey in Tajikistan.	Did not use WHO Survey
271	Chimbindi	Time and Money: The True Costs of Health Care Utilization for Patients Receiving "Free" HIV/Tuberculosis Care and Treatment in Rural KwaZulu-Natal.	Did not use WHO Survey
272	De Cuevas	Patients direct costs to undergo TB diagnosis.	Did not use WHO Survey
273	Elamin	Cost of illness of tuberculosis in Penang, Malaysia.	Did not use WHO Survey
274	Sajith	Cost of therapy incurred for tuberculosis patients receiving directly observed therapy (DOT)	Did not use WHO Survey
275	Sinanovic	Financing and cost-effectiveness analysis of public-private partnerships: Provision of tuberculosis treatment of South Africa	No information about the questionnaire
276	Du Toit	Comparing multidrug-resistant tuberculosis patient costs under molecular diagnostic algorithms in South Africa	No information about the questionnaire
277	Knight	The Impact and Cost-Effectiveness of a Four-Month Regimen for First-Line Treatment of Active Tuberculosis in South Africa.	Not primary patient costing data
278	Wilkinson	Costs and cost-effectiveness of alternative tuberculosis management strategies in South Africa--implications for policy.	Did not use WHO Survey
279	Floyd	Comparison of cost effectiveness of directly observed treatment (DOT) and conventionally delivered treatment for tuberculosis: experience from rural South Africa	Did not use WHO Survey
280	Tupasi	Feasibility and Cost-Effectiveness of Treating Multidrug-Resistant Tuberculosis: A Cohort Study in the Philippines	No patient cost data or Insignificant data
281	Peabody	The burden of disease, economic costs and clinical consequences of tuberculosis in the Philippines	No patient cost data or Insignificant data
282	Ray	Economic burden of tuberculosis in patients attending DOT centres in Delhi.	No patient cost data or Insignificant data
283	Hanson	Tuberculosis in the poverty alleviation agenda	No patient cost data or Insignificant data
284	Agnarson	PRS23 THE LONG-TERM IMPACT OF BEDAQUILINE-CONTAINING REGIMENS ON COST BURDEN TO THE HEALTHCARE SYSTEM AND FAMILIES OF PATIENTS WITH DRUG-RESISTANT TUBERCULOSIS IN INDONESIA	Abstract
285	Rudgard	Comparison of two cash transfer strategies to prevent catastrophic costs for poor tuberculosis-affected households in low- and middle-income countries: An economic modelling study.	No patient cost data or Insignificant data
286	Viney	The Financial Burden of Tuberculosis for Patients in the Western-Pacific Region.	Systematic review/meta-regression analysis
287	Karki	Costs of a successful public-private partnership for TB control in an urban setting in Nepal.	No information about the questionnaire
288	Mesfin	Cost implications of delays to tuberculosis diagnosis among pulmonary tuberculosis patients in Ethiopia	No information about the questionnaire
289	Pichenda	Non-hospital DOT and early diagnosis of tuberculosis reduce costs while achieving treatment success.	No information about the questionnaire
290	Madan	What can dissaving tell us about catastrophic costs? Linear and logistic regression analysis of the relationship between patient costs and financial coping strategies adopted by tuberculosis patients in Bangladesh, Tanzania and Bangalore, India.	No patient cost data or Insignificant data
291	Rodrigues	A catastrophic cost of tuberculosis on infected patients and their affected households in Regions 2, 4 and 8 in Guyana, 2018	Abstract
292	Khan	Costs and cost-effectiveness of different DOT strategies for the treatment of tuberculosis in Pakistan. Directly Observed Treatmen	No information about the questionnaire
293	Sinanovic	Cost and cost-effectiveness of community-based care for tuberculosis in Cape Town, South Africa	No information about the questionnaire
294	Wandwalo	Cost and cost-effectiveness of community based and health facility based directly observed treatment of tuberculosis in Dar es Salaam, Tanzania	No information about the questionnaire
295	Nieto	Cost-effectiveness of an alternative tuberculosis treatment: home-based guardian monitoring of patients	Not available in English
296	Kerschberger	Successful expansion of community-based drug-resistant TB care in rural Eswatini - a retrospective cohort study.	No patient cost data or Insignificant data
297	Zhang	PIN61 ANALYSIS ON DIRECT MEDICAL EXPENSES OF PATIENTS WITH PULMONARY TUBERCULOSIS IN CHINA: BASED ON THE CASE OF 17,000 PATIENTS IN WUHAN	Abstract
298	Islam	Cost-effectiveness of community health workers in tuberculosis control in Bangladesh.	Did not use WHO Survey
299	Jacobs	Cost-effectiveness analysis of the russian treatment scheme for tuberculosis versus short-course chemotherapy: results from Tomsk, Siberia.	No information about the questionnaire
300	Vassall	Patient costs of accessing collaborative tuberculosis and human immunodeficiency virus interventions in Ethiopia.	No information about the questionnaire
301	Foster	The economic burden of TB diagnosis and treatment in South Africa.	No information about the questionnaire
302	Atif	Resource utilization pattern and cost of tuberculosis treatment from the provider and patient perspectives in the state of Penang, Malaysia	Did not use WHO Survey
303	Aspler	Cost of tuberculosis diagnosis and treatment from the patient perspective in Lusaka, Zambia.	Did not use WHO Survey
304	Mahendradhata	The incremental cost-effectiveness of engaging private practitioners to refer tuberculosis suspects to DOTS services in Jogjakarta, Indonesia	No information about the questionnaire
305	Rouzier	Patient and family costs associated with tuberculosis, including multidrug-resistant tuberculosis, in Ecuador.	Did not use WHO Survey
306	Wei	China tuberculosis policy at crucial crossroads: comparing the practice of different hospital and tuberculosis control collaboration models using survey data.	Did not use WHO Survey
307	Barter	Tuberculosis and poverty: the contribution of patient costs in sub-Saharan Africa--a systematic review.	Systematic review/meta-regression analysis
308	Laokri	Collaborative Approaches and Policy Opportunities for Accelerated Progress toward Effective Disease Prevention, Care, and Control: Using the Case of Poverty Diseases to Explore Universal Access to Affordable Health Care.	Systematic review/meta-regression analysis
309	Agnarson	PIN48 THE LONG-TERM IMPACT OF BEDAQUILINE-CONTAINING REGIMENS ON COST BURDEN OF DRUG-RESISTANT TUBERCULOSIS IN INDIA	Abstract
310	Scherer	Cost-effectiveness analysis of PCR for the rapid diagnosis of pulmonary tuberculosis.	No patient cost data or Insignificant data
311	Miller	Patient costs associated with accessing genexpert testing in rural Uganda	Abstract
312	Ruan	The affordability for patients of a new universal MDR-TB coverage model in China.	Did not use WHO Survey
313	Fairall	Cost-effectiveness of educational outreach to primary care nurses to increase tuberculosis case detection and improve respiratory care: economic evaluation alongside a randomised trial.	No information about the questionnaire
314	Xu	DOTS in China - removing barriers or moving barriers?.	No information about the questionnaire
315	Van Cleeff	Cost-effectiveness of polymerase chain reaction versus Ziehl-Neelsen smear microscopy for diagnosis of tuberculosis in Kenya.	Did not use WHO Survey
316	Kik	Direct and indirect costs of tuberculosis among immigrant patients in the Netherlands.	Did not use WHO Survey
317	Nganda	Cost and cost-effectiveness of increased community and primary care facility involvement in tuberculosis care in Machakos District, Kenya	No information about the questionnaire
318	Tupasi	Feasibility and Cost-Effectiveness of Treating Multidrug-Resistant Tuberculosis: A Cohort Study in the Philippines Conclusions Treatment of patients with MDR-TB using the DOTS-Plus strategy and individualised drug regimens can be feasible, comparatively e	No information about the questionnaire
319	Croft	Expenditure and loss of income incurred by tuberculosis patients before reaching effective treatment in Bangladesh.	No information about the questionnaire
320	Long	Patient medical costs for tuberculosis treatment and impact on adherence in China: a systematic review	Systematic review/meta-regression analysis
321	Needham	Economic barriers for tuberculosis patients in Zambia	No patient cost data or Insignificant data
322	El-Sony	The cost to health services of human immunodeficiency virus (HIV) co-infection among tuberculosis patients in Sudan	No patient cost data or Insignificant data
323	Berhanu	Can patients afford the cost of treatment for multidrug-resistant tuberculosis in Ethiopia?.	No patient cost data or Insignificant data
324	Wingfield	Defining catastrophic costs and comparing their importance for adverse tuberculosis outcome with multi-drug resistance: a prospective cohort study, Peru.	Did not use WHO Survey
325	Pan	Analysis of the economic burden of diagnosis and treatment of tuberculosis patients in rural China.	No information about the questionnaire
326	Muniyandi	Catastrophic costs due to tuberculosis in South India: comparison between active and passive case finding.	Did not use WHO Survey
327	Muniyandi	Household catastrophic health expenditure due to tuberculosis: analysis from particularly vulnerable tribal group, Central India	No information about the questionnaire
328	Ramsay	Direct patient costs associated with tuberculosis diagnosis in Yemen and Nepal.	No information about the questionnaire
329	Di Siqueria Filha	Cost of Tuberculosis Diagnosis and Treatment in Patients with HIV: A Systematic Literature Review	Systematic review/meta-regression analysis
330	Zhou	Factors that determine catastrophic expenditure for tuberculosis care: a patient survey in China	Did not use WHO Survey
331	Meng	Provision and financial burden of TB services in a financially decentralized system: a case study from Shandong, China.	No information about the questionnaire
332	Datiko	Cost and cost-effectiveness of smear-positive tuberculosis treatment by Health Extension Workers in Southern Ethiopia: a community randomized trial	No information about the questionnaire
333	Vassall	Reforming tuberculosis control in Ukraine: results of pilot projects and implications for the national scale-up of DOTS.	No information about the questionnaire
334	Lonnroth	Social franchising of TB care through private GPs in Myanmar: an assessment of treatment results, access, equity and financial protection.	Did not use WHO Survey
335	Pantoja	Economic evaluation of public-private mix for tuberculosis care and control, India. Part I. Socio-economic profile and costs among tuberculosis patients	No information about the questionnaire
336	Rajeswari	Socio-economic impact of tuberculosis on patients and family in India	No information about the questionnaire
337	Croft	Expenditure and loss of income incurred by tuberculosis patients before reaching effective treatment in Bangladesh [Notes from the Field]	No patient cost data or Insignificant data
338	Muniyandi	Socio-economic dimensions of tuberculosis control: review of studies over two decades from Tuberculosis Research Center.	Systematic review/meta-regression analysis
339	Luiza	Catastrophic expenditure on medicines in Brazil	No patient cost data or Insignificant data
340	Ikram	Is Tuberculosis Treatment Truly Free? A Study to Identify Key Factors Contributing to the Catastrophic Cost of TB Care in Pakistan	Did not use WHO Survey
341	Ray	Expenses incurred by patients with tuberculosis prior to attending DOT centres.	No patient cost data or Insignificant data
342	Ravenscroft	Video-observed therapy and medication adherence for tuberculosis patients: randomised controlled trial in Moldova.	No patient cost data or Insignificant data
343	Pooran	What is the cost of diagnosis and management of drug resistant tuberculosis in South Africa?	No patient cost data or Insignificant data
344	Albert	Economic analysis of the diagnosis of smear-negative pulmonary tuberculosis in South Africa: incorporation of a new rapid test, FASTPlaqueTB, into the diagnostic algorithm.	Systematic review/meta-regression analysis
345	Nam	Economic burden of multidrug-resistant tuberculosis: a multicenter study across Vietnamese regions.	No information about the questionnaire
346	Liu	How affordable are tuberculosis diagnosis and treatment in rural China? An analysis from community and tuberculosis patient perspectives.	No information about the questionnaire
347	Laokri	Patients Are Paying Too Much for Tuberculosis: A Direct Cost-Burden Evaluation in Burkina Faso	No information about the questionnaire
348	Moran	Examining the cost of community-based tuberculosis treatment in South Africa.	No patient cost data or Insignificant data
349	Okello	Cost and cost-effectiveness of community-based care for tuberculosis patients in rural Uganda	No information about the questionnaire
350	Chadha	Cost analysis of different diagnostic algorithms for pulmonary tuberculosis varying in placement of Xpert MTB/RIF.	No patient cost data or Insignificant data
351	Pedroso	Catastrophic costs and social sequels due to tuberculosis diagnosis and treatment in Brazil.	No patient cost data or Insignificant data
352	Ryoo	Burden and clinical characteristics of high grade tuberculosis destroyed lung: A nationwide study	No patient cost data or Insignificant data
353	Collins	The economic burden of tuberculosis in Indonesia	Not primary patient costing data
354	Saunderson	An economic evaluation of alternative programme designs for tuberculosis control in rural Uganda.	No information about the questionnaire
355	Chowdhury	Estimating Catastrophic Costs due to Pulmonary Tuberculosis in Bangladesh.	Did not use WHO Survey
356	Cusmano	Estudio sobre los costos intangibles y la participación del componente familiar en el costo social de la tuberculosis	Not available in English
357	Tello-Cajiao	Synchronous video observed therapy for monitoring treatment of tuberculosis: Experience in a cases series from Cali, Colombia, 2019	Abstract
358	Shepardson	The cost-effectiveness of 3 months of weekly, directly-observed rifapentine plus isoniazid (3HP) vs. 9 months of daily, self-administered isoniazid (9H) for the treatment of latent tuberculosis infection	Abstract
359	Costa	Tuberculosis in Salvador, Brazil: costs to health system and families	No information about the questionnaire
360	Floyd	Cost and cost-effectiveness of PPM-DOTS for tuberculosis control: evidence from India.	No information about the questionnaire
361	Zou	Incremental cost-effectiveness of improving treatment results among migrant tuberculosis patients in Shanghai.	No information about the questionnaire
362	Floyd	Cost and cost-effectiveness of increased community and primary care facility involvement in tuberculosis care in Lilongwe District, Malawi	No information about the questionnaire
363	Steffen	Patients' costs and cost-effectiveness of tuberculosis treatment in dots and non-dots facilities in Rio de Janeiro, Brazil	No information about the questionnaire
364	Wingfield	The economic effects of supporting tuberculosis-affected households in Peru.	Did not use WHO Survey
365	Gibson	The cost of tuberculosis to patients in Sierra Leone's war zone.	No information about the questionnaire
366	Erlinger	Tuberculosis patients with higher levels of poverty face equal or greater costs of illness.	No patient cost data or Insignificant data
367	Da Silva Antunes	Patient costs for the diagnosis of tuberculosis in Brazil: comparison of Xpert MTB/RIF and smear microscopy.	Duplicate
368	Plesca	Do catastrophic costs impact treatment outcomes in people with rifampicin-resistant tuberculosis in the Republic of Moldova?	Systematic review/meta-regression analysis
369	Edginton	PatientsÕ beliefs: do they affect tuberculosis control? A study in a rural district of South Africa	Did not use WHO Survey
370	Zhan	Revenue-driven in TB control--three cases in China	Did not use WHO Survey
371	Awofeso	Implementing tuberculosis control programmes in Kaduna State, Nigeria [Notes from the Field]	No patient cost data or Insignificant data
372	Pocock	Case holding for tuberculosis in Africa: the patients' perspective	No patient cost data or Insignificant data
373	Debashish	Innovative social protection mechanism for alleviating catastrophic expenses on multidrug-resistant tuberculosis patients in Chhattisgarh, India	No information about the questionnaire
374	Wei	Providing financial incentives to rural-to-urban tuberculosis migrants in Shanghai: an intervention study.	No information about the questionnaire
375	Sadoh	The economic burden to families of HIV and HIV/tuberculosis coinfection in a subsidized HIV treatment program	No information about the questionnaire
376	Kemp	Can Malawi's poor afford free tuberculosis services? Patient and household costs associated with a tuberculosis diagnosis in Lilongwe	No information about the questionnaire
377	Muniyandi	A Comparison of Costs to Patients with Tuberculosis Treated in a DOTS Programme with Those in a Non-DOTS Programme in South India	Did not use WHO Survey
378	Sinanovic	Sharing the burden of TB/HIV? Costs and financing of public-private partnerships for tuberculosis treatment in South Africa.	No information about the questionnaire
379	Au-Yeung	Cost comparison of wirelessly vs. directly observed therapy for adherence confirmation in anti-tuberculosis treatmen	No patient cost data or Insignificant data
380	Chard	Routes to government TB treatment: private providers, family support, and the process of TB treatment seeking among Ugandan women	No patient cost data or Insignificant data
381	Chandra	Direct and indirect patient costs of tuberculosis care in India.	Systematic review/meta-regression analysis
382	Laokri	A care pathway analysis of tuberculosis patients in benin: Highlights on direct costs and critical stages for an evidence-based decision-making.	Did not use WHO Survey
383	Veesa	Diagnostic pathways and direct medical costs incurred by new adult pulmonary tuberculosis patients prior to anti-tuberculosis treatment – Tamil Nadu, India	No information about the questionnaire
384	Beeler	Cost of Tuberculosis Therapy Directly Observed on Video for Health Departments and Patients in New York City; San Francisco, California; and Rhode Island (2017-2018).	Did not use WHO Survey
385	Duan	Extent and determinants of catastrophic health expenditure for tuberculosis care in Chongqing municipality, China: a cross-sectional study.	Did not use WHO Survey
386	Wingfield	Beyond pills and tests: addressing the social determinants of tuberculosis	Did not use WHO Survey
387	Bevan	Tuberculosis treatment is expensive for patients in developing countries	No patient cost data or Insignificant data
388	Laokri	Assessing the economic burden of illness for tuberculosis patients in Benin: determinants and consequences of catastrophic health expenditures and inequities	No patient cost data or Insignificant data
389	Wingfield	Creating an evidence-based and clinically-relevant threshold for TB-associated catastrophic costs: A cohort study, Peru	Duplicate
390	Guo	Analysis on direct medical costs and compensation for whole course of treatment of pulmonary tuberculosis patients in Shanghai	Abstract
391	Prado	Cost-effectiveness of community health worker versus home-based guardians for directly observed treatment of tuberculosis in Vitoria, Espirito Santo State, Brazil.	Did not use WHO Survey
392	Guzman-Montes	Indirect patient expenses for antituberculosis treatment in Tijuana, Mexico: is treatment really free?	No information about the questionnaire
393	Umar	Direct costs of pulmonary tuberculosis among patients receiving treatment in Bauchi State, Nigeria	Did not use WHO Survey
394	Pantoja	Economic evaluation of public-private mix for tuberculosis care and control, India. Part II. Cost and cost-effectiveness	No information about the questionnaire
395	Fuady	Perspective piece COVID-19 and tuberculosis-related catastrophic costs	Systematic review/meta-regression analysis
396	Zannetos	The economic burden of tuberculosis in cyprus. A probabilistic cost of illness study	No patient cost data or Insignificant data
397	Wingfield	IN TB PATIENTS FROM PERUVIAN SHANTYTOWNS, CATASTROPHIC COSTS EXPLAIN AS MANY ADVERSE TB OUTCOMES AS MDR TB	Abstract
398	Verguet	Catastrophic costs potentially averted by tuberculosis control in India and South Africa: a modelling study.	Not primary patient costing data
399	Moreira	Social determinants of health and catastrophic costs associated with the diagnosis and treatment of tuberculosis.	Systematic review/meta-regression analysis
400	Ciobanu	Assessment of multidrug-resistant tuberculosis associated catastrophic costs incurred by families/households in the Republic of Moldova	Did not use WHO Survey
401	John	Costs incurred by patients with pulmonary tuberculosis in rural India.	Did not use WHO Survey
402	Jackson	Poverty and the economic effects of TB in rural China	No information about the questionnaire
403	Li	Non-medical financial burden in tuberculosis care: a cross-sectional survey in rural China.	No information about the questionnaire
404	Chard	Ugandan women's health beliefs, social networks and tuberculosis treatment-seeking	No patient cost data or Insignificant data
405	Needham	Barriers to tuberculosis control in urban Zambia: the economic impact and burden on patients prior to diagnosis	No information about the questionnaire
406	Zhou	High admission rates and heavy inpatient service costs of urban tuberculosis patients in eastern China	No patient cost data or Insignificant data
407	Harper	Identifying the determinants of tuberculosis control in resource-poor countries: insights from a qualitative study in The Gambia	No patient cost data or Insignificant data
408	Moalosi	Cost-effectiveness of home-based care versus hospital care for chronically ill tuberculosis patients, Francistown, Botswana	No patient cost data or Insignificant data
409	Sinanovic	Financing and cost-effectiveness analysis of public-private partnerships: provision of tuberculosis treatment in South Africa.	Duplicate
410	Breitscheidel	The cost of tuberculosis control in the adult population of the republic of Armenia, 2006	Abstract
411	Sinha	How much do Indians pay for tuberculosis treatment? A cost analysis.	Systematic review/meta-regression analysis
412	Trieste	Cost for tuberculosis care in developed countries: Which data for an economic evaluation?	Systematic review/meta-regression analysis
413	Cambanis	Rural poverty and delayed presentation to tuberculosis services in Ethiopia.	Did not use WHO Survey
414	Wyss	Costs of tuberculosis for households and health care providers in Dar es Salaam, Tanzania	No information about the questionnaire
415	Vassall	Cost-effectiveness of different treatment strategies for tuberculosis in Egypt and Syria.	No information about the questionnaire
416	Kivihya-Ndugga	A comprehensive comparison of Ziehl-Neelsen and fluorescence microscopy for the diagnosis of tuberculosis in a resource-poor urban setting	No information about the questionnaire
417	Xu	Inequity in catastrophic costs among tuberculosis-affected households in China.	No information about the questionnaire
418	Sarin	Identifying costs contributing to catastrophic expenditure among TB patients registered under RNTCP in Delhi metro city in India	Did not use WHO Survey
419	Gadhallah	Assessing household catastrophic total cost of Tuberculosis and their determinants in Egypt: A cohort prospective study	Did not use WHO Survey
420	Tanimura	Financial burden for tuberculosis patients in low- and middle-income countries: a systematic review	Systematic review/meta-regression analysis
421	Kundu	Innovative social protection mechanism for alleviating catastrophic expenses on multidrug-resistant tuberculosis patients in Chhattisgarh, India	No patient cost data or Insignificant data
422	Sotgiu	Evidence-based, agreed-upon health priorities to remedy the tuberculosis patient's economic disaste	Abstract
423	Grede	Is There a Need to Mitigate the Social and Financial Consequences of Tuberculosis at the Individual and Household Level?	No patient cost data or Insignificant data
424	Sotgiu	Carbapenems to Treat Multidrug and Extensively Drug-Resistant Tuberculosis: A Systematic Review	Systematic review/meta-regression analysis
425	Prasad	Rising Catastrophic Expenditure on Households Due to Tuberculosis: Is India Moving Away From the END-TB Goal?	Not primary patient costing data
426	Pedrazzoli	Food assistance to tuberculosis patients: lessons from Afghanistan	No patient cost data or Insignificant data
427	Long	Multi-source financing for tuberculosis treatment in China: key issues and challenges	No patient cost data or Insignificant data
428	Yadav	Rising healthcare expenditure on tuberculosis: Can India achieve the End TB goal?	No patient cost data or Insignificant data

## Sheet: Included
Number	Study Author	Study Title	Inclusion/Exclusion Reason
1	Aia, 2022	The economic burden of TB faced by patients and affected families in Papua New Guinea	Included in this study
2	Assebe, 2020	Financial burden of HIV and TB among patients in Ethiopia: a cross-sectional survey.	Included in this study
3	Aung, 2021	Measuring Catastrophic Costs Due to Tuberculosis in Myanmar.	Included in this study
4	Bengey, 2023	Comparing cross sectional and longitudinal approached to tuberculosis patient cost surveys using Nepalese data	Included in this study
5	Bogdanova, 2019	Cost minimization analysis of line probe assay for detection of multidrug-resistant tuberculosis in Arkhangelsk region of Russian Federation	Included in this study
6	Chandra, 2021(1)	Costs of TB care incurred by adult patients with newly diagnosed drug-sensitive TB in Ballabgarh block in northern India.	Included in this study
7	Chandra, 2021(2)	Diagnostic Pathways and Delays in Initiation of Treatment among Newly Diagnosed Tuberculosis Patients in Ballabgarh, India.	Included in this study
8	Chatterjee, 2023	Journey of the tuberculosis patients in India from onset of symptom till one-year post-treatment.	Included in this study
9	Chatterjee, 2024	Catastrophic costs for tuberculosis patients in India: Impact of methodological choices	Included in this study
10	Chittamany, 2020	First national tuberculosis patient cost survey in Lao People's Democratic Republic: Assessment of the financial burden faced by TB-affected households and the comparisons by drug-resistance and HIV status.	Included in this study
11	Ciobanu, 2024	Determinant of catastrophic costs associated with treatment for rifampicin-resistant TB in households in the Republic of Moldova	Included in this study
12	Collins, 2018	Can patients afford the cost of treatment for multidrug-resistant tuberculosis in Ethiopia?	Included in this study
13	Deribew, 2021	Tb related catastrophic costs in ethiopia	Included in this study
14	Diallo, 2022	A 2020 baseline assessment for the monitoring of the End TB indicator of catastrophic costs in Burkina Faso	Included in this study
15	Dinh, 2023	Comparing catastrophic costs: active vs passive tuberculosis case finding in Urban Vietnam	Included in this study
16	De Siqueria Filha, 2018	The economic burden of tuberculosis and latent tuberculosis in people living with HIV in Brazil: a cost study from the patient perspective	Included in this study
17	Devoid, 2022	The household economic burden of drug-susceptible TB diagnosis and treatment in The Gambia	Included in this study
18	Ellaban, 2021	Assessment of Household Catastrophic Total Cost of Tuberculosis and Its Determinants in Cairo; Prospective Cohort Study Author list Running title: Catastrophic Cost of TB and Its Determinants	Included in this study
19	Florentino, 2022	Expansion of social protection is necessary towards zero catastrophic costs due to TB: The first national TB patient cost survey in the Philippines.	Included in this study
20	Fuady, 2020 (1)	Catastrophic costs due to tuberculosis worsen treatment outcomes: a prospective cohort study in Indonesia.	Included in this study
21	Fuady, 2020 (2)	Cost of seeking care for tuberculosis since the implementation of universal health coverage in Indonesia	Included in this study
22	Fuady, 2018	Catastrophic total costs in tuberculosis-affected households and their determinants since Indonesia's implementation of universal health coverage.	Included in this study
23	Gadallah, 2022	Household catastrophic total cost due to tuberculosis in Egypt: incidence, cost drivers and policy implication	Included in this study
24	Getahun, 2016	Tuberculosis care strategies and their economic consequences for patients: the missing link to end tuberculosis.	Included in this study
25	Gospodarevskaya, 2014	Patient costs during tuberculosis treatment in Bangladesh and Tanzania: the potential of shorter regimens.	Included in this study
26	Gurung, 2021	How to reduce household costs for people with tuberculosis: a longitudinal costing survey in Nepal.	Included in this study
27	Gurung, 2019	The role of active case finding in reducing patient incurred catastrophic costs for tuberculosis in Nepal.	Included in this study
28	Kaswa, 2021	The economic burden of TB-affected households in DR Congo.	Included in this study
29	Kilale, 2022	Implementing tuberculosis patient cost surveys in resource-constrained settings: lessons from Tanzania	Included in this study
30	Kirubi, 2021	Determinants of household catastrophic costs for drug sensitive tuberculosis patients in Kenya.	Included in this study
31	Lourerio, 2023	Follow-up of patients diagnosed with and treated for tuberculosis in Brazil: financial burden on the household	Included in this study
32	Lu, 2020	Catastrophic costs of tuberculosis care in a population with internal migrants in China.	Included in this study
33	Maciel, 2023	The economic burden of households affected by tuberculosis in Brazil: First national survey results, 2019 - 2021	Included in this study
34	Mafirakureva, 2023 (1)	Household costs incurred when seeking and receiving paediatric tuberculosis services: a survey in Cameroon and Kenya	Included in this study
35	Mafirakureva, 2023 (2)	Household costs incurred under community and facility based service delivery models of tuberculosis preventive therapy for children: a survey in Cameroon and Uganda	Included in this study
36	Manyazewal, 2022	Effect of Digital Medication Event Reminder and Monitor-Observed Therapy vs Standard Directly Observed Therapy on Health-Related Quality of Life and Catastrophic Costs in Patients with Tuberculosis: A Secondary Analysis of a Randomized Clinical Trial	Included in this study
37	Martinez, 2024	Tuberculosis patients face high treatment support costs in Colombia, 2021	Included in this study
38	Mauch, 2013(1)	Free tuberculosis diagnosis and treatment are not enough: patient cost evidence from three continents	Included in this study
39	Mauch, 2011	Assessing access barriers to tuberculosis care with the tool to Estimate Patients' Costs: Pilot results from two districts in Kenya	Included in this study
40	Mauch, 2013(2)	Tuberculosis patients in the Dominican Republic face severe direct and indirect costs and need social protection	Included in this study
41	McAllister, 2020	Out-of-Pocket Costs for Patients Diagnosed with Tuberculosis in Different Healthcare Settings in Bandung, Indonesia.	Included in this study
42	Medeiros, 2023	Analysis of catastrophic costs incurred by patients with multidrug-resistant tuberculosis in an outpaitent clinic in the state of Rio de Janeiro	Included in this study
43	Morishita, 2016	Mitigating Financial Burden of Tuberculosis through Active Case Finding Targeting Household and Neighbourhood Contacts in Cambodia.	Included in this study
44	Mudzengi, 2017	The patient costs of care for those with TB and HIV: a cross-sectional study from South Africa.	Included in this study
45	Muniyandi, 202058	Association of Tuberculosis With Household Catastrophic Expenditure in South India.	Included in this study
46	Muttamba, 2020	Households experiencing catastrophic costs due to tuberculosis in Uganda: magnitude and cost drivers.	Included in this study
47	Nguyen, 2024	Is convenience really king? Comparative evaluation of catastrophic cots due to tuberculosis in the public and private healthcare sectors of Viet Nam: a longitudinal patient cost study	Included in this study
48	Nhung, 2018	Measuring catastrophic costs due to tuberculosis in Viet Nam.	Included in this study
49	Panda, 2024	Financial Hardships of tuberculosis patients registered under National Tuberculosis Elimination Programme (NTEP) in rural India: A longitudinal study	Included in this study
50	Pedrazzoli, 2018	How affordable is TB care? Findings from a nationwide TB patient cost survey in Ghana	Included in this study
51	Pedrazzoli, 2021	Does Ghana's National Health Insurance Scheme provide financial protection to tuberculosis patients and their households?.	Included in this study
52	Pham, 2023	Determinants of catastrophic costs among households affected by multidrug resistant tuberculosis in Ho Chi Minh City, Viet Nam: a prospective cohort study	Included in this study
53	Prasanna, 2018	Catastrophic costs of tuberculosis care: a mixed methods study from Puducherry, India.	Included in this study
54	Ramma, 2015	Patients' costs associated with seeking and accessing treatment for drug-resistant tuberculosis in South Africa	Included in this study
55	Razzaq, 2022	Predictors Of Catastrophic Costs of Tuberculosis (TB) Among Patients Co-Affected With TB-HIV And TB-Diabetes in Bhavnagar Region, Western India	Included in this study
56	Rupani, 2020	Costs incurred by patients with drug-susceptible pulmonary tuberculosis in semi-urban and rural settings of Western India.	Included in this study
57	Rupani, 2022	Costs incurred by patients with tuberculosis co-infected with human immunodeficiency virus in Bhavnagar, western India: a sequential explanatory mixed-methods research	Included in this study
58	Shin, 2020	Patient-incurred cost of inpatient treatment for Tuberculosis in rural Malawi.	Included in this study
59	Stracker, 2019	Risk factors for catastrophic costs associated with tuberculosis in rural South Africa.	Included in this study
60	Sweeney, 2018	Measuring income for catastrophic cost estimates: Limitations and policy implications of current approaches.	Included in this study
61	Timire, 2021	Catastrophic costs among tuberculosis affected households in Zimbabwe: a national health facility-based survey.	Included in this study
62	Tomeny, 2020	Patient-cost survey for tuberculosis in the context of patient-pathway modelling.	Included in this study
63	Trajman, 2016	Shortened first-line TB treatment in Brazil: potential cost savings for patients and health services.	Included in this study
64	Ukwaja, 2013	The high cost of free tuberculosis services: patient and household costs associated with tuberculosis care in Ebonyi State, Nigeria.	Included in this study
65	Ukwaja, 201378	Household catastrophic payments for tuberculosis care in Nigeria: incidence, determinants, and policy implications for universal health coverage.	Included in this study
66	Van der Hof, 201679	The socioeconomic impact of multidrug resistant tuberculosis on patients: results from Ethiopia, Indonesia and Kazakhstan.	Included in this study
67	Viney, 201980	Four of five tuberculosis patients experience catastrophic costs related to TB diagnosis and care in Timor-Leste.	Included in this study
68	Viney, 202181	Economic evaluation of patient costs associated with tuberculosis diagnosis and care in Solomon Islands.	Included in this study
69	Vo, 202182	Socio-protective effects of active case finding on catastrophic costs from tuberculosis in Ho Chi Minh City, Viet Nam: a longitudinal patient cost survey.	Included in this study
70	Walcott, 202083	There's no such thing as a free TB diagnosis: Catastrophic TB costs in Urban Uganda.	Included in this study
71	Wang, 202084	Household financial burden among multidrug-resistant tuberculosis patients in Guizhou province, China: A cross-sectional study.	Included in this study
72	Wang, 202385	The Association Between Household Financial Burden and Patient Mobility and Their Impact on Loss to Follow-Up Among Multidrug-Resistant Tuberculosis Patients in Guizhou, China	Included in this study
73	Yamanaka, 2024 (1)86	Comparing disease specific catastrophic cost estimates using longitudinal and corss sectional designs: The example of tuberculosis	Included in this study
74	Yamanaka, 2024 (2) 87	Costs incurred by people with co-morbid tuberculosis and diabetes and their households in the phillipines	Included in this study
75	Yang, 202088	Factors associated with catastrophic total costs due to tuberculosis under a designated hospital service model: a cross-sectional study in China.	Included in this study
76	Youngkong, 202489	Catastrophic costs incurred by tuberculosis affected households from Thailand's first national tuberculosis patient cost survey	Included in this study

## Sheet: Excluded T and A Review
Number	Study Author	Study Title	Inclusion/Exclusion Reason
1	Xia	Prevalence of extended treatment in pulmonary tuberculosis patients receiving first-line therapy and its association with recurrent tuberculosis in Beijing, China	Did not report pt costs
2	Mor	Chest radiography validity in screening pulmonary tuberculosis in immigrants from a high-burden country.	Did not collect pt costs
3	Blankson	Injuries and their related household costs in a tertiary hospital in Ghana.	Not TB related
4	Frucht	IL-12 independent costimulation pathways for interferon-gamma production in familial dissemination Mycobacterium avium complex infection	Not TB related
5	Sweeney	Methodological Issues to Consider When Collecting Data to Estimate Poverty Impact in Economic Evaluations in Low-income and Middle-income Countries	Did not collect pt costs
6	Skinner	The measurement and evolution of health inequality: Evidence from the U.S. Medicare population	Not TB related
7	Suthar	Ending tuberculosis by 2030: can we do it?.	Did not collect pt costs
8	Sagbakken	Ethical aspects of directly observed treatment for tuberculosis: a cross-cultural comparison	Did not collect pt costs
9	Shewade	Active versus passive case finding for tuberculosis in marginalised and vulnerable populations in India: comparison of treatment outcomes.	Did not report pt costs
10	Evans	Adaptation of WHO's generic tuberculosis patient cost instrument for a longitudinal study in Africa.	Did not report pt costs
11	Chukwu	Financial burden of health care for Buruli ulcer patients in Nigeria: The patients' perspective	Not TB related
12	Fuady	COVID-19 and Tuberculosis-Related Catastrophic Costs.	Letter to Editor
13	Morino	New criteria enable shorter hospitalization of patients with smear-positive pulmonary tuberculosis	Did not collect pt costs
14	Zhang	Challenges Faced by Multidrug-Resistant Tuberculosis Patients in Three Financially Affluent Chinese Cities.	Did not collect pt costs
15	Kendall	What will it take to eliminate drug-resistant tuberculosis?	Did not collect pt costs
16	Kivihya-Ndugga	A comprehensive comparison of Ziehi-Neelsen and fluorescence microscopy for the diagnosis of tuberculosis in a resource-poor urban setting	Duplicate
17	Harries	Addressing diabetes mellitus as part of the strategy for ending TB	Duplicate
18	Truffot-Pernot	The diagnosis of atypical mycobacteria infections in aids patients : Cost/effectiveness	Cost-Effectiveness Study
19	Marks	Characteristics and costs of multidrug-resistant tuberculosis in-patient care in the United States, 2005-2007.	Did not collect pt costs
20	Rachow	TB sequel: incidence, pathogenesis and risk factors of long-term medical and social sequelae of pulmonary TB - a study protocol.	Protocol
21	Wong	Differentiating between live and dead Mycobacterium smegmatis using autofluorescence.	Did not collect pt costs
22	Oh	Action towards Universal Health Coverage and Social Protection for Tuberculosis Care and Prevention: Workshop on the End TB Strategy Pillar 2 in the Western Pacific Region 2017.	Did not collect pt costs
23	Watts	Is Australia Neglecting the Local Topography When It Comes to Catastrophic Costs and Ending Tuberculosis?	Did not collect pt costs
24	Moreira	Social deerminants of health and catastrophic costs associated with the diagnosis and treatment of tuberculosis	Duplicate
25	Fuady	COVID-19 and Tuberculosis-Related Catastrophic Costs	Duplicate
26	Sweeney	Examining Approaches to Estimate the Prevalence of Catastrophic Costs Due to Tuberculosis from Small-Scale Studies in South Africa.	Did not collect pt costs
27	Bhatia	Ending TB in Southeast Asia: current resources are not enough.	Did not collect pt costs
28	Gourevitch	Cost-effectiveness of directly observed chemoprophylaxis of tuberculosis among drug users at high risk for tuberculosis.	Cost-Effectiveness Study
29	Wang	Comparing the economic burden of various diseases from a payer's perspective in China	Did not collect pt costs
30	Kimaro	The costs of providing antiretroviral therapy services to HIV-infected individuals presenting with advanced HIV disease at public health centres in Dar es Salaam, Tanzania: Findings from a randomised trial evaluating different health care strategies.	Not TB related
31	Pattnaik	Costal tubercular osteomyelitis presenting as an orbital abscess.	Not TB related
32	Green	Developing a tuberculosis patient cost survey adapted to the UK setting: Recommendations from a national multi-sectoral workshop	Did not collect pt costs
33	Dirlikov	Global Tuberculosis Control: Toward the 2015 Targets and Beyond.	Did not collect pt costs
34	Janson	Costs and process of in-patient tuberculosis management at a central academic hospital, Cape Town, South Africa.	Did not collect pt costs
35	Fuady	Adaptation of the Tool to Estimate Patient Costs Questionnaire into Indonesian Context for Tuberculosis-affected Households.	Did not collect pt costs
36	Pinto	Patient costs associated with accessing HIV/AIDS care in Malawi	Not TB related
37	Pai	Widespread abuse of serological testing for active TB in India: More costly and less effective	Meeting Abstract
38	Okediji	The Economic Impacts of Chronic Illness on Households of Patients in Ile-Ife, South-Western Nigeria	Not TB related
39	Malmborg	A systematic assessment of the concept and practice of public-private mix for tuberculosis care and control.	Systematic review/meta-regression analysis
40	Quentin	Recurrent costs of HIV/AIDS-related health services in Rwanda: Implications for financing	Not TB related
41	Rachow	TB sequel: Incidence, pathogenesis and risk factors of long-term medical and social sequelae of pulmonary TB - A study protocol 11 Medical and Health Sciences 1117 Public Health and Health Services	Did not collect pt costs
42	Hoa	National tuberculosis patients cost survey: research findings lead to change in policy and practice, Viet Nam.	Did not collect pt costs
43	Morishita	Epidemiology of tuberculosis in the Western Pacific Region: Progress towards the 2020 milestones of the End TB Strategy.	Did not collect pt costs
44	Brito-Zeron	Diagnosing unexplained fever: Can quick diagnosis units replace inpatient hospitalization?	Not TB related
45	Deepachandi	A highly sensitive modified nested PCR to enhance case detection in leishmaniasis	Not TB related
46	Acikgoz	Surgery for progressive Pott’s paraplegia (Tuberculous paraplegia)	Did not collect pt costs
47	Bates	Palliative care within universal health coverage: the Malawi Patient-and-Carer Cancer Cost Survey.	Not TB related
48	Rosu	Economic evaluation protocol of a short, all-oral bedaquiline-containing regimen for the treatment of rifampicin-resistant tuberculosis from the STREAM trial.	Protocol
49	Marseille	The cost effectiveness of home-based provision of antiretroviral therapy in rural Uganda	Cost-Effectiveness Study
50	Dixit	Research protocol for a mixed-methods study to characterise and address the socioeconomic impact of accessing TB diagnosis and care in Nepal.	Did not collect pt costs
51	Shiau	Public health expenditures of the tuberculosis control program and the clinical and social complexity of its patient population-Alameda County, California, 2017	Did not collect pt costs
52	Harries	The role of antiretroviral therapy in reducing TB incidence and mortality in high HIV-TB burden countries	Did not collect pt costs
53	Pillai	Patient costs incurred by people living with HIV/AIDS prior to ART initiation in primary healthcare facilities in Gauteng, South Africa	Not TB related
54	Fuady	Effect of financial support on reducing the incidence of catastrophic costs among tuberculosis-affected households in Indonesia: eight simulated scenarios.	Did not collect pt costs
55	Davis	Bringing patient-centered tuberculosis diagnosis into the light of day.	Did not report pt costs
56	Bhargava	Universal health coverage and tuberculosis care in India in the times of Covid-19: Aligning Ayushman Bharat (National Health Assurance Scheme) to improve case detection, reduce deaths and catastrophic health expenditure.	Did not collect pt costs
57	Cocozza	Is effective patient support missing in the global response to multidrug-resistant tuberculosis?.	Did not collect pt costs
58	Weis	Treatment costs of directly observed therapy and traditional therapy for Mycobacterium tuberculosis: a comparative analysis.	Did not collect pt costs
59	MacIntyre	Shifting the balance between in-patient and out-patient care for tuberculosis results in economic savings.	Did not collect pt costs
60	Fukunaga	Epidemiology of Tuberculosis and Progress Toward Meeting Global Targets - Worldwide, 2019.	Did not report pt costs
61	Smego Jr	An algorithmic approach to intracranial mass lesions in HIV/AIDS	Not TB related
62	Gammino	Health services uptake among nomadic pastoralist populations in Africa: A systematic review of the literature	Systematic review/meta-regression analysis
63	Harries	Addressing diabetes mellitus as part of the strategy for ending TB	Did not collect pt costs
64	Floyd	Global tuberculosis targets and milestones set for 2016-2035: definition and rationale.	Did not collect pt costs
65	Yun	Selecting appropriate anti-TNF agents in inflammatory bowel disease	Not TB related
66	De Vries	Policy and practice of programmatic management of latent tuberculosis infection in The Netherlands.	Did not collect pt costs
67	Frucht	IL-12-independent costimulation pathways for interferon-γ production in familial disseminated Mycobacterium avium complex infection	Did not collect pt costs
68	Dixit	Addressing the social determinants and consequences of tuberculosis	Did not collect pt costs
69	Lonnroth	Beyond UHC: monitoring health and social protection coverage in the context of tuberculosis care and prevention	Did not collect pt costs
70	Sicras-Mainar	Calculation of morbidity, use of resources and costs of patients treated with tiotropium bromide for COPD in a Spanish populatio	Not TB related
71	Feingold	Cost effectiveness of screening for tuberculosis in a general medical clinic	Cost-Effectiveness Study
72	Wong	Differentiating between live and dead Mycobacterium smegmatis using autofluorescence	Not TB related
73	Samuels	Where will it end? Pathways to care and catastrophic costs following negative TB evaluation in Uganda.	Did not collect pt costs
74	Miyano	Cost-effectiveness analysis of the national decentralization policy of antiretroviral treatment programme in Zambia	Cost-Effectiveness Study
75	Van Der Pol	Economic Analyses of Respiratory Tract Infection Diagnostics: A Systematic Review.	Systematic review/meta-regression analysis
76	Rai	Developing Feasible, Locally Appropriate Socioeconomic Support for TB-Affected Households in Nepal.	Did not collect pt costs
77	Pedrazzoli	Measuring the economic burden for TB patients in the End TB Strategy and Universal Health Coverage frameworks.	Did not collect pt costs
78	Kamolratanakul	Economic impact of tuberculosis at the household level.	Did not collect pt costs
79	Han	Burden and clinical characteristics of high grade tuberculosis destroyed lung: a nationwide study.	Duplicate
80	Hongoro	Hospital costs of high-burden diseases: malaria and pulmonary tuberculosis in a high HIV prevalence context in Zimbabwe.	Did not collect pt costs
81	Korenromp	Implementing the global plan to stop TB, 2011-2015--optimizing allocations and the Global Fund's contribution: a scenario projections study.	Did not collect pt costs
82	Uplekar	WHO's End TB Strategy: From stopping to ending the global TB epidemic	Did not collect pt costs
83	Stephanie	Recent Progress and Challenges for Drug-Resistant Tuberculosis Treatment.	Systematic review/meta-regression analysis
84	Gama	Economic evaluation of a shortened standardised treatment regimen of antituberculosis drugs for patients with multidrug-resistant tuberculosis (STREAM): study protocol.	Protocol
85	Needham	Patient care seeking barriers and tuberculosis programme reform: a qualitative study.	Did not collect pt costs
86	Hudson	Public-private diagnostics and referral services for HIV/TB co-infected patients: A systematic review	Systematic review/meta-regression analysis
87	Sohn	Determining the value of TB active case-finding: current evidence and methodological considerations	Did not collect pt costs
88	Green	Developing a tuberculosis patient cost survey Adapted to the UK setting: Recommendations from a national multi-sectoral workshop	Did not collect pt costs
89	Biermann	'A double-edged sword': Perceived benefits and harms of active case-finding for people with presumptive tuberculosis and communities-A qualitative study based on expert interviews.	Did not collect pt costs
90	Pedrazzoli	Beyond measurement: taking bold multisector actions towards zero catastrophic costs and suffering due to TB.	Did not collect pt costs
91	Squire	Catastrophic care-seeking costs as an indicator for lung health.	Not TB related
92	Van Gindereuren	Novel health system strategies for tuberculin skin testing at primary care clinics: Performance assessment and health economic evaluation.	Did not collect pt costs
93	Shafrin	Estimating the Value of New Technologies That Provide More Accurate Drug Adherence Information to Providers for Their Patients with Schizophrenia	Not TB related
94	Sarnes	Incidence and US Costs of Corticosteroid-Associated Adverse Events: A Systematic Literature Review	Systematic review/meta-regression analysis
95	Barss	Solutions to improve the latent tuberculosis Cascade of Care in Ghana: a longitudinal impact assessment.	Did not collect pt costs
96	Lorent	Challenges from Tuberculosis Diagnosis to Care in Community-Based Active Case Finding among the Urban Poor in Cambodia: A Mixed-Methods Study.	Did not collect pt costs
97	Trieste	Cost for tuberculosis care in developed countries: which data for an economic evaluation?.	Systematic review/meta-regression analysis
98	Ukwaja	'Sustaining the DOTS': Stakeholders' experience of a social protection intervention for TB in Nigeria	Did not collect pt costs
99	Gama	The cost of serious adverse events in multi-drug-resistant tuberculosis treatment: Experience from ethiopia	Did not collect pt costs
100	Schnipple	Costs of inpatient treatment for multi-drug-resistant tuberculosis in South Africa.	Did not collect pt costs
101	Oh	Action towards universal health coverage and social protection for tuberculosis care and prevention: Workshop on the end tb strategy pillar 2 in the western pacific region 2017	Did not collect pt costs
102	Dumler	Molecular diagnostics for existing and emerging infections: Complementary tools for a new era of clinical microbiology	Not TB related
103	Sweeney	Cost-effectiveness of new MDR-TB regimens: study protocol for the TB-PRACTECAL economic evaluation substudy.	Cost-Effectiveness Study
104	Muralikrishnan	Economic cost of cataract surgery procedures in an established eye care centre in Southern India	Not TB related
105	Muniyandi	No families affected by tuberculosis to face catastrophic costs by 2020: India's new strategic plan to eliminate tuberculosis.	Editorial
106	Rahevar	Implementing the End TB Strategy in the Western Pacific Region: Translating vision into reality.	Did not collect pt costs
107	John	COST-OPTIMISATION IN THE TREATMENT OF MULTI-DRUG RESISTANT TUBERCULOSIS IN INDIA	Did not collect pt costs
108	Ravenscroft	Video observed therapy (VOT) and medication adherence for TB patients: RCT in Moldova	Did not collect pt costs
109	Shen	Catastrophic Costs Of Multidrug-Resistant Tuberculosis: Estimation Based On The Cost Of Treatment In China	Poster
110	Rupani	Dissaving In the Era of “Free” Care for Tuberculosis (TB): A Qualitative Exploration of Financial Coping and Enablers Among Patients with Co-Prevalent TB-HIV/ TB Diabetes in Bhavnagar Region, Western India	Did not collect pt costs
111	Ghazy	A systematic review and meta-analysis of the catastrophic costs incurred by tuberculosis patients.	Systematic review/meta-regression analysis
112	Portnoy	The cost and cost-effectiveness of novel tuberculosis vaccines in low- and middle-income countries: A modeling study	Did not collect pt costs
113	Bentia	Risks and complications of percutaneous vertebroplasty and kiphoplasty in vertebral tumors	Not TB related
114	Portnoy	The potential impact of novel tuberculosis vaccines on health equity and financial protection in low- and middle-income countries	Did not collect pt costs
115	Viney	Erratum: Correction to: Economic evaluation of patient costs associated with tuberculosis diagnosis and care in Solomon Islands (BMC public health (2021) 21 1 (1928))	Correction
116	Van Wyk	DRUG-RESISTANT TUBERCULOSIS CASE-FINDING STRATEGIES: A SCOPING REVIEW PROTOCOL	Protocol
117	Brown	Impact of interventions for tuberculosis prevention and care in South Africa - A systematic review of mathematical modelling studies	Systematic review/meta-regression analysis
118	Rupani	Is It the Right Time for India to Move from Targeted Cash Transfers to Universal Cash Transfers for Patients with Tuberculosis?	Did not collect pt costs
119	Portnoy	The cost and cost-effectiveness of novel tuberculosis vaccines in low- and middle-income countries: a modelling study	Duplicate
120	Telisinghe	Does tuberculosis screening improve individual outcomes? A systematic review	Systematic review/meta-regression analysis
121	Dixit	Barriers and facilitators to accessing tuberculosis care in Nepal: a qualitative study to inform the design of a socioeconomic support intervention.	Did not collect pt costs
122	Thompson	Multicomponent strategy with decentralised molecular testing for tuberculosis in Uganda: a cost and cost-effectiveness analysis	Did not collect pt costs
123	Carballo-Jimenez	Interventions aiming to eliminate catastrophic costs due to tuberculosis: a protocol for a systematic review and meta-analysis	Systematic review/meta-regression analysis
124	Hassan	Pre-diagnostic cost of extrapulmonary tuberculosis from the patient perspective in Zanzibar, Tanzania	Abstract
125	Guidoni	Erratum: Catastrophic costs and social sequels due to tuberculosis diagnosis and treatment in Brazil (Epidemiology and Health Services, 30, 3, 1-13 (10.1590/S1679-49742021000300012))	Did not collect pt costs
126	Kaurav	Catastrophic “costs”: A hindrance to eliminate tuberculosis	Did not collect pt costs
127	Chiang	Assessment of TB patient cost - what about the mitigation strategy?	Did not collect pt costs
128	Chowdhury	Estimating Catastrophic Costs due to Pulmonary Tuberculosis in Bangladesh	Did not collect pt costs
129	Baena	The Global and Individual Economics of Tuberculosis	Did not collect pt costs
130	Garcia-Basteiro	Tuberculosis: WHO-Recommended Strategies and Global Health Perspectives	Did not collect pt costs
131	Ghazy	Catastrophic Costs among Tuberculosis-Affected Households in Egypt: Magnitude, Cost Drivers, and Coping Strategies	Letter to Editor/Editorial
132	Ghazy	Translation and cultural adaptation of the WHO generic tuberculosis patient cost survey to an Egyptian context	Did not collect pt costs
133	Viney	Correction to: Economic evaluation of patient costs associated with tuberculosis diagnosis and care in Solomon Islands.	Correction
134	Foster	Evaluating the equity impact and cost-effectiveness of digital adherence technologies with differentiated care to support tuberculosis treatment adherence in Ethiopia: protocol and analysis plan for the health economics component of a cluster randomised t	Did not collect pt costs
135	Amare	Acceptability of integrating traditional tuberculosis care with modern healthcare services in the Amhara Regional State of Northwest Ethiopia: A qualitative study	Did not use WHO Survey
136	Mtimkulu-Eyde	Mandatory COVID-19 Vaccination: Lessons from Tuberculosis and HIV	Letter to Editor/Editorial
137	Campbell	Costs of Tuberculosis at 3 Treatment Centers, Canada, 2010–2016	Did not collect pt costs
138	Rai	Protocol for the Addressing the Social Determinants and Consequences of Tuberculosis in Nepal (ASCOT) pilot trial	Protocol
139	Kimani	Effect of health education on costs of treatment and household´s income among tuberculosis patients in Kenya: a randomized control trial	Did not collect pt costs
140	Petros de Guex	Roadblocks and resilience: A qualitative study of the impact of pediatric tuberculosis on Tanzanian households and solutions from caregivers	Did not collect pt costs
141	Adepoju	Rethinking Public Private Mix (PPM) Performance in the Tuberculosis Program: How Is Care Seeking Impacting This Model in High TB Burden Countries?	Did not collect pt costs

## Sheet: Excluded Full Text Review
Number	Study Author	Study Title	Inclusion/Exclusion Reason
1	Dememew	TB related catastrophic costs and associated factors for patients in Ethiopia	Letter to Editor
2	Chatterjee	Estimation of potential social support requirement for tuberculosis patients in India	Does not contain pt costs
3	Fuady	Achieving universal social protection for people with tuberculosis	Letter to Editor
4	Assefa	Financial burden of tuberculosis diagnosis and treatment for patients in Ethiopia: a systematic review and meta-analysis	Systematic review
5	Timire	Higher loss of livelihood and impoverishment in households affected by tuberculosis compared to non-tuberculosis affected households in Zimbabwe: A cross-sectional study	Does not use WHO survey
6	Akalu	Economic burden of multidrug resistant tubrculosis on patients and households: a global systematic review and meta-analysis	Systematic review
7	Smith	What matters most? A qualitative study exploring priorities for supportive interventions for people with tuberculosis in urban Viet Nam	Does not use WHO survey
8	Ferreira	Social protection as a right of people affected by tuberculosis: a scoping review and conceptual framework	Scoping Review
9	Rosu	Cost of digital technologies and family DOT for shorter MDR-TB regimen: a modelling study in Ethiopia, India and Uganda	Does not contain pt costs
10	Yamanaka	Scoring tools to identify TB patients facing catastrophic costs in the Philippines	Does not contain pt costs
11	Forse	A qualitative assessment on the acceptability of providing cash transfers and social health insurance for tuberculosis affected familites in Ho Chi Minh City, Vietnam	Does not contain pt costs
12	Hudson	The impact of social protection interventions on treatment and socioeconomic outcomes of people with tuberculosis and their households: protocol for a systematic review and meta-analysis	Protocol
13	Rosu	Cost of treatment suppor for multidrug-resistant tuberculosis using patient centred approached in Ethiopia: a model-based study	Did not collect pt costs
14	Portnoy	The potential impact of novel tuberculosis vaccines on health equity and financial protection in low-income and middle-income countries	Did not collect pt costs
15	Amare	Effect of intergrating traditional care with modern healthcare to improve tuberculosis control programs in Ethiopia: a protocol for a cluster-randomized control trial	Protocol
16	Muniyandi	Families affected by catastrophic costs due to tuberculosis	Letter to Editor
17	Amare	Aceptability of intergrating traditional tuberculosis care with modern healthcare services in the Amhara Regional State of Northwest Ethiopia: A qualitative study	Did not collect pt costs
18	Nuwagira	TB survivors experiencing catastrophic costs: Preliminary results from a prospective cohort in Uganda	Conference Abstract
19	Kanmani	Assessing the social burden of tuberculosis and trends in TB targets: A focus on sustainable development goals	Not TB related
20	Sancheti	Utilization of tuberculosis healthcare packages under Ayushman Bharat Pradhan Mantri Jan Arogya Yojana-Arogya Karnataka: A comprehensive socio-demographic analysis	Did not collect pt costs
21	Kilima	Understanding the implications of social and financial burdens of pulmonary tuberculosis on patients, survivors and their family caregivers on care seeking and treatment in Tanzania: Feedback from a qualitative study in Mbeya and Songwe regions	Did not report pt costs
22	Milonga	Neglected detectives: Engaging community health workser (CHW) to increase TB case detection in Kagera region	Conference Abstract
23	Goldstein	Person centred, integrated non-communicable disease and HIV decentralized drug distribution in Eswatini and South Africa: Outcomes and Challenges	Did not collect pt costs
24	Foster	Evaluating the equity impact and cost-effectiveness of digital adherence technologies with differentiated care to support tuberculosis treatment adherence in Ethiopia: protocol and analysis plan for the health economics component of a cluster randomised t	Protocol
25	Petros de Guex	Roadblocs and resilence: a qualitative study of the impact of pediatric tuberculosis on Tanzanian households and solutions from caregivers	Did not collect pt costs
26	Ryckman	Economic implications of novel regimens for tuberculosis treatment in thee high-burden countries: a modelling analysis	Did not collect pt costs
27	Rupani	Cohort study on association between catastrophic costs and unfavourable tuberculosis treatment outcomes among TB-HIV and TB-diabetes comorbid patients in India	Did not report pt costs
28	Yamanaka	Costs incurred by people receiving tuberculosis treatment in low-income and middle-income countries: a meta-regression analysis	Systematic review/meta-regression analysis
29	Shah	The socioeconomic burden of pediatric tuberculosis and role of child sensitive social protection	Did not report pt costs
30	Mullerpattan	Catastrophic costs of treating drug resistant TB patients in a tertiary care hospital in India	No information about the questionnaire
31	Umar	The indirect cost due to pulmonary Tuberculosis in patients receiving treatment in Bauchi State—Nigeria	Did not use WHO Survey
32	Wei	Comparing patient care seeking pathways in three models of hospital and TB programme collaboration in China.	No patient cost data or Insignificant data
33	Shewade	Active case finding among marginalised and vulnerable populations reduces catastrophic costs due to tuberculosis diagnosis.	Did not use WHO Survey
34	Jacquet	Impact of DOTS expansion on tuberculosis related outcomes and costs in Haiti.	No information about the questionnaire
35	Antunes	Patient costs for the diagnosis of tuberculosis in Brazil: comparison of Xpert (R) MTB/RIF and smear microscopy	Did not use WHO Survey
36	Kang	Cost of treatment for multidrug‐resistant tuberculosis in South Korea	Not primary patient costing data
37	Yitayal	Assessment of cost of tuberculosis to patients and their families: a cross-sectional study at Addet Health Center, Yilmana Densa District, Amhara National Regional State.	Abstract
38	Khan	Costs and cost-effectiveness of different DOT strategies for the treatment of tuberculosis in Pakistan	Duplicate
39	Boccia	The catastrophic cost of tuberculosis: advancing research and solutions.	Systematic review/meta-regression analysis
40	Rathi	Pretreatment Out-of-Pocket Expenses for Presumptive Multidrug-Resistant Tuberculosis Patients, India, 2016-2017.	No information about the questionnaire
41	Ramaiah	Economic Evaluation of a Public–Private Mix TB Project in Tamil Nadu, India	No information about the questionnaire
42	Vater	Cost analysis for patients with presumed pulmonary tuberculosis attended in the public health system of rio de janeiro, Brazil	No information about the questionnaire
43	Mirzoev	Community-based DOTS and family member DOTS for TB control in Nepal: costs and cost-effectiveness.	No information about the questionnaire
44	Brouwer	Traditional healers and pulmonary tuberculosis in Malawi	No patient cost data or Insignificant data
45	Ananthakrishna	Expenditure Pattern for TB Treatment among Patients Registered in an Urban Government DOTS Program in Chennai City, South India	Did not use WHO Survey
46	Rajbhandary	Costs of patients hospitalized for multidrug-resistant tuberculosis.	No patient cost data or Insignificant data
47	Bada	Cost of three models of care for drug-resistant tuberculosis patients in Nigeria.	No patient cost data or Insignificant data
48	Laurence	Costs to Health Services and the Patient of Treating Tuberculosis: A Systematic Literature Review.	Systematic review/meta-regression analysis
49	O'Boyle	Factors affecting patient compliance with anti-tuberculosis chemotherapy using the directly observed treatment, short-course strategy (DOTS)	Did not use WHO Survey
50	Othman	Costs associated with tuberculosis diagnosis and treatment in Yemen for patients and public health services.	Did not use WHO Survey
51	Muniyandi	Costs to patients with tuberculosis treated under DOTS programme	Did not use WHO Survey
52	Aye	Household costs of illness during different phases of tuberculosis treatment in Central Asia: a patient survey in Tajikistan.	Did not use WHO Survey
53	Chimbindi	Time and Money: The True Costs of Health Care Utilization for Patients Receiving "Free" HIV/Tuberculosis Care and Treatment in Rural KwaZulu-Natal.	Did not use WHO Survey
54	De Cuevas	Patients direct costs to undergo TB diagnosis.	Did not use WHO Survey
55	Elamin	Cost of illness of tuberculosis in Penang, Malaysia.	Did not use WHO Survey
56	Sajith	Cost of therapy incurred for tuberculosis patients receiving directly observed therapy (DOT)	Did not use WHO Survey
57	Sinanovic	Financing and cost-effectiveness analysis of public-private partnerships: Provision of tuberculosis treatment of South Africa	No information about the questionnaire
58	Du Toit	Comparing multidrug-resistant tuberculosis patient costs under molecular diagnostic algorithms in South Africa	No information about the questionnaire
59	Knight	The Impact and Cost-Effectiveness of a Four-Month Regimen for First-Line Treatment of Active Tuberculosis in South Africa.	Not primary patient costing data
60	Wilkinson	Costs and cost-effectiveness of alternative tuberculosis management strategies in South Africa--implications for policy.	Did not use WHO Survey
61	Floyd	Comparison of cost effectiveness of directly observed treatment (DOT) and conventionally delivered treatment for tuberculosis: experience from rural South Africa	Did not use WHO Survey
62	Tupasi	Feasibility and Cost-Effectiveness of Treating Multidrug-Resistant Tuberculosis: A Cohort Study in the Philippines	No patient cost data or Insignificant data
63	Peabody	The burden of disease, economic costs and clinical consequences of tuberculosis in the Philippines	No patient cost data or Insignificant data
64	Ray	Economic burden of tuberculosis in patients attending DOT centres in Delhi.	No patient cost data or Insignificant data
65	Hanson	Tuberculosis in the poverty alleviation agenda	No patient cost data or Insignificant data
66	Agnarson	PRS23 THE LONG-TERM IMPACT OF BEDAQUILINE-CONTAINING REGIMENS ON COST BURDEN TO THE HEALTHCARE SYSTEM AND FAMILIES OF PATIENTS WITH DRUG-RESISTANT TUBERCULOSIS IN INDONESIA	Abstract
67	Rudgard	Comparison of two cash transfer strategies to prevent catastrophic costs for poor tuberculosis-affected households in low- and middle-income countries: An economic modelling study.	No patient cost data or Insignificant data
68	Viney	The Financial Burden of Tuberculosis for Patients in the Western-Pacific Region.	Systematic review/meta-regression analysis
69	Karki	Costs of a successful public-private partnership for TB control in an urban setting in Nepal.	No information about the questionnaire
70	Mesfin	Cost implications of delays to tuberculosis diagnosis among pulmonary tuberculosis patients in Ethiopia	No information about the questionnaire
71	Pichenda	Non-hospital DOT and early diagnosis of tuberculosis reduce costs while achieving treatment success.	No information about the questionnaire
72	Madan	What can dissaving tell us about catastrophic costs? Linear and logistic regression analysis of the relationship between patient costs and financial coping strategies adopted by tuberculosis patients in Bangladesh, Tanzania and Bangalore, India.	No patient cost data or Insignificant data
73	Rodrigues	A catastrophic cost of tuberculosis on infected patients and their affected households in Regions 2, 4 and 8 in Guyana, 2018	Abstract
74	Khan	Costs and cost-effectiveness of different DOT strategies for the treatment of tuberculosis in Pakistan. Directly Observed Treatmen	No information about the questionnaire
75	Sinanovic	Cost and cost-effectiveness of community-based care for tuberculosis in Cape Town, South Africa	No information about the questionnaire
76	Wandwalo	Cost and cost-effectiveness of community based and health facility based directly observed treatment of tuberculosis in Dar es Salaam, Tanzania	No information about the questionnaire
77	Nieto	Cost-effectiveness of an alternative tuberculosis treatment: home-based guardian monitoring of patients	Not available in English
78	Kerschberger	Successful expansion of community-based drug-resistant TB care in rural Eswatini - a retrospective cohort study.	No patient cost data or Insignificant data
79	Zhang	PIN61 ANALYSIS ON DIRECT MEDICAL EXPENSES OF PATIENTS WITH PULMONARY TUBERCULOSIS IN CHINA: BASED ON THE CASE OF 17,000 PATIENTS IN WUHAN	Abstract
80	Islam	Cost-effectiveness of community health workers in tuberculosis control in Bangladesh.	Did not use WHO Survey
81	Jacobs	Cost-effectiveness analysis of the russian treatment scheme for tuberculosis versus short-course chemotherapy: results from Tomsk, Siberia.	No information about the questionnaire
82	Vassall	Patient costs of accessing collaborative tuberculosis and human immunodeficiency virus interventions in Ethiopia.	No information about the questionnaire
83	Foster	The economic burden of TB diagnosis and treatment in South Africa.	No information about the questionnaire
84	Atif	Resource utilization pattern and cost of tuberculosis treatment from the provider and patient perspectives in the state of Penang, Malaysia	Did not use WHO Survey
85	Aspler	Cost of tuberculosis diagnosis and treatment from the patient perspective in Lusaka, Zambia.	Did not use WHO Survey
86	Mahendradhata	The incremental cost-effectiveness of engaging private practitioners to refer tuberculosis suspects to DOTS services in Jogjakarta, Indonesia	No information about the questionnaire
87	Rouzier	Patient and family costs associated with tuberculosis, including multidrug-resistant tuberculosis, in Ecuador.	Did not use WHO Survey
88	Wei	China tuberculosis policy at crucial crossroads: comparing the practice of different hospital and tuberculosis control collaboration models using survey data.	Did not use WHO Survey
89	Barter	Tuberculosis and poverty: the contribution of patient costs in sub-Saharan Africa--a systematic review.	Systematic review/meta-regression analysis
90	Laokri	Collaborative Approaches and Policy Opportunities for Accelerated Progress toward Effective Disease Prevention, Care, and Control: Using the Case of Poverty Diseases to Explore Universal Access to Affordable Health Care.	Systematic review/meta-regression analysis
91	Agnarson	PIN48 THE LONG-TERM IMPACT OF BEDAQUILINE-CONTAINING REGIMENS ON COST BURDEN OF DRUG-RESISTANT TUBERCULOSIS IN INDIA	Abstract
92	Scherer	Cost-effectiveness analysis of PCR for the rapid diagnosis of pulmonary tuberculosis.	No patient cost data or Insignificant data
93	Miller	Patient costs associated with accessing genexpert testing in rural Uganda	Abstract
94	Ruan	The affordability for patients of a new universal MDR-TB coverage model in China.	Did not use WHO Survey
95	Fairall	Cost-effectiveness of educational outreach to primary care nurses to increase tuberculosis case detection and improve respiratory care: economic evaluation alongside a randomised trial.	No information about the questionnaire
96	Xu	DOTS in China - removing barriers or moving barriers?.	No information about the questionnaire
97	Van Cleeff	Cost-effectiveness of polymerase chain reaction versus Ziehl-Neelsen smear microscopy for diagnosis of tuberculosis in Kenya.	Did not use WHO Survey
98	Kik	Direct and indirect costs of tuberculosis among immigrant patients in the Netherlands.	Did not use WHO Survey
99	Nganda	Cost and cost-effectiveness of increased community and primary care facility involvement in tuberculosis care in Machakos District, Kenya	No information about the questionnaire
100	Tupasi	Feasibility and Cost-Effectiveness of Treating Multidrug-Resistant Tuberculosis: A Cohort Study in the Philippines Conclusions Treatment of patients with MDR-TB using the DOTS-Plus strategy and individualised drug regimens can be feasible, comparatively e	No information about the questionnaire
101	Croft	Expenditure and loss of income incurred by tuberculosis patients before reaching effective treatment in Bangladesh.	No information about the questionnaire
102	Long	Patient medical costs for tuberculosis treatment and impact on adherence in China: a systematic review	Systematic review/meta-regression analysis
103	Needham	Economic barriers for tuberculosis patients in Zambia	No patient cost data or Insignificant data
104	El-Sony	The cost to health services of human immunodeficiency virus (HIV) co-infection among tuberculosis patients in Sudan	No patient cost data or Insignificant data
105	Berhanu	Can patients afford the cost of treatment for multidrug-resistant tuberculosis in Ethiopia?.	No patient cost data or Insignificant data
106	Wingfield	Defining catastrophic costs and comparing their importance for adverse tuberculosis outcome with multi-drug resistance: a prospective cohort study, Peru.	Did not use WHO Survey
107	Pan	Analysis of the economic burden of diagnosis and treatment of tuberculosis patients in rural China.	No information about the questionnaire
108	Muniyandi	Catastrophic costs due to tuberculosis in South India: comparison between active and passive case finding.	Did not use WHO Survey
109	Muniyandi	Household catastrophic health expenditure due to tuberculosis: analysis from particularly vulnerable tribal group, Central India	No information about the questionnaire
110	Ramsay	Direct patient costs associated with tuberculosis diagnosis in Yemen and Nepal.	No information about the questionnaire
111	Di Siqueria Filha	Cost of Tuberculosis Diagnosis and Treatment in Patients with HIV: A Systematic Literature Review	Systematic review/meta-regression analysis
112	Zhou	Factors that determine catastrophic expenditure for tuberculosis care: a patient survey in China	Did not use WHO Survey
113	Meng	Provision and financial burden of TB services in a financially decentralized system: a case study from Shandong, China.	No information about the questionnaire
114	Datiko	Cost and cost-effectiveness of smear-positive tuberculosis treatment by Health Extension Workers in Southern Ethiopia: a community randomized trial	No information about the questionnaire
115	Vassall	Reforming tuberculosis control in Ukraine: results of pilot projects and implications for the national scale-up of DOTS.	No information about the questionnaire
116	Lonnroth	Social franchising of TB care through private GPs in Myanmar: an assessment of treatment results, access, equity and financial protection.	Did not use WHO Survey
117	Pantoja	Economic evaluation of public-private mix for tuberculosis care and control, India. Part I. Socio-economic profile and costs among tuberculosis patients	No information about the questionnaire
118	Rajeswari	Socio-economic impact of tuberculosis on patients and family in India	No information about the questionnaire
119	Croft	Expenditure and loss of income incurred by tuberculosis patients before reaching effective treatment in Bangladesh [Notes from the Field]	No patient cost data or Insignificant data
120	Muniyandi	Socio-economic dimensions of tuberculosis control: review of studies over two decades from Tuberculosis Research Center.	Systematic review/meta-regression analysis
121	Luiza	Catastrophic expenditure on medicines in Brazil	No patient cost data or Insignificant data
122	Ikram	Is Tuberculosis Treatment Truly Free? A Study to Identify Key Factors Contributing to the Catastrophic Cost of TB Care in Pakistan	Did not use WHO Survey
123	Ray	Expenses incurred by patients with tuberculosis prior to attending DOT centres.	No patient cost data or Insignificant data
124	Ravenscroft	Video-observed therapy and medication adherence for tuberculosis patients: randomised controlled trial in Moldova.	No patient cost data or Insignificant data
125	Pooran	What is the cost of diagnosis and management of drug resistant tuberculosis in South Africa?	No patient cost data or Insignificant data
126	Albert	Economic analysis of the diagnosis of smear-negative pulmonary tuberculosis in South Africa: incorporation of a new rapid test, FASTPlaqueTB, into the diagnostic algorithm.	Systematic review/meta-regression analysis
127	Nam	Economic burden of multidrug-resistant tuberculosis: a multicenter study across Vietnamese regions.	No information about the questionnaire
128	Liu	How affordable are tuberculosis diagnosis and treatment in rural China? An analysis from community and tuberculosis patient perspectives.	No information about the questionnaire
129	Laokri	Patients Are Paying Too Much for Tuberculosis: A Direct Cost-Burden Evaluation in Burkina Faso	No information about the questionnaire
130	Moran	Examining the cost of community-based tuberculosis treatment in South Africa.	No patient cost data or Insignificant data
131	Okello	Cost and cost-effectiveness of community-based care for tuberculosis patients in rural Uganda	No information about the questionnaire
132	Chadha	Cost analysis of different diagnostic algorithms for pulmonary tuberculosis varying in placement of Xpert MTB/RIF.	No patient cost data or Insignificant data
133	Pedroso	Catastrophic costs and social sequels due to tuberculosis diagnosis and treatment in Brazil.	No patient cost data or Insignificant data
134	Ryoo	Burden and clinical characteristics of high grade tuberculosis destroyed lung: A nationwide study	No patient cost data or Insignificant data
135	Collins	The economic burden of tuberculosis in Indonesia	Not primary patient costing data
136	Saunderson	An economic evaluation of alternative programme designs for tuberculosis control in rural Uganda.	No information about the questionnaire
137	Chowdhury	Estimating Catastrophic Costs due to Pulmonary Tuberculosis in Bangladesh.	Did not use WHO Survey
138	Cusmano	Estudio sobre los costos intangibles y la participación del componente familiar en el costo social de la tuberculosis	Not available in English
139	Tello-Cajiao	Synchronous video observed therapy for monitoring treatment of tuberculosis: Experience in a cases series from Cali, Colombia, 2019	Abstract
140	Shepardson	The cost-effectiveness of 3 months of weekly, directly-observed rifapentine plus isoniazid (3HP) vs. 9 months of daily, self-administered isoniazid (9H) for the treatment of latent tuberculosis infection	Abstract
141	Costa	Tuberculosis in Salvador, Brazil: costs to health system and families	No information about the questionnaire
142	Floyd	Cost and cost-effectiveness of PPM-DOTS for tuberculosis control: evidence from India.	No information about the questionnaire
143	Zou	Incremental cost-effectiveness of improving treatment results among migrant tuberculosis patients in Shanghai.	No information about the questionnaire
144	Floyd	Cost and cost-effectiveness of increased community and primary care facility involvement in tuberculosis care in Lilongwe District, Malawi	No information about the questionnaire
145	Steffen	Patients' costs and cost-effectiveness of tuberculosis treatment in dots and non-dots facilities in Rio de Janeiro, Brazil	No information about the questionnaire
146	Wingfield	The economic effects of supporting tuberculosis-affected households in Peru.	Did not use WHO Survey
147	Gibson	The cost of tuberculosis to patients in Sierra Leone's war zone.	No information about the questionnaire
148	Erlinger	Tuberculosis patients with higher levels of poverty face equal or greater costs of illness.	No patient cost data or Insignificant data
149	Da Silva Antunes	Patient costs for the diagnosis of tuberculosis in Brazil: comparison of Xpert MTB/RIF and smear microscopy.	Duplicate
150	Plesca	Do catastrophic costs impact treatment outcomes in people with rifampicin-resistant tuberculosis in the Republic of Moldova?	Systematic review/meta-regression analysis
151	Edginton	PatientsÕ beliefs: do they affect tuberculosis control? A study in a rural district of South Africa	Did not use WHO Survey
152	Zhan	Revenue-driven in TB control--three cases in China	Did not use WHO Survey
153	Awofeso	Implementing tuberculosis control programmes in Kaduna State, Nigeria [Notes from the Field]	No patient cost data or Insignificant data
154	Pocock	Case holding for tuberculosis in Africa: the patients' perspective	No patient cost data or Insignificant data
155	Debashish	Innovative social protection mechanism for alleviating catastrophic expenses on multidrug-resistant tuberculosis patients in Chhattisgarh, India	No information about the questionnaire
156	Wei	Providing financial incentives to rural-to-urban tuberculosis migrants in Shanghai: an intervention study.	No information about the questionnaire
157	Sadoh	The economic burden to families of HIV and HIV/tuberculosis coinfection in a subsidized HIV treatment program	No information about the questionnaire
158	Kemp	Can Malawi's poor afford free tuberculosis services? Patient and household costs associated with a tuberculosis diagnosis in Lilongwe	No information about the questionnaire
159	Muniyandi	A Comparison of Costs to Patients with Tuberculosis Treated in a DOTS Programme with Those in a Non-DOTS Programme in South India	Did not use WHO Survey
160	Sinanovic	Sharing the burden of TB/HIV? Costs and financing of public-private partnerships for tuberculosis treatment in South Africa.	No information about the questionnaire
161	Au-Yeung	Cost comparison of wirelessly vs. directly observed therapy for adherence confirmation in anti-tuberculosis treatmen	No patient cost data or Insignificant data
162	Chard	Routes to government TB treatment: private providers, family support, and the process of TB treatment seeking among Ugandan women	No patient cost data or Insignificant data
163	Chandra	Direct and indirect patient costs of tuberculosis care in India.	Systematic review/meta-regression analysis
164	Laokri	A care pathway analysis of tuberculosis patients in benin: Highlights on direct costs and critical stages for an evidence-based decision-making.	Did not use WHO Survey
165	Veesa	Diagnostic pathways and direct medical costs incurred by new adult pulmonary tuberculosis patients prior to anti-tuberculosis treatment – Tamil Nadu, India	No information about the questionnaire
166	Beeler	Cost of Tuberculosis Therapy Directly Observed on Video for Health Departments and Patients in New York City; San Francisco, California; and Rhode Island (2017-2018).	Did not use WHO Survey
167	Duan	Extent and determinants of catastrophic health expenditure for tuberculosis care in Chongqing municipality, China: a cross-sectional study.	Did not use WHO Survey
168	Wingfield	Beyond pills and tests: addressing the social determinants of tuberculosis	Did not use WHO Survey
169	Bevan	Tuberculosis treatment is expensive for patients in developing countries	No patient cost data or Insignificant data
170	Laokri	Assessing the economic burden of illness for tuberculosis patients in Benin: determinants and consequences of catastrophic health expenditures and inequities	No patient cost data or Insignificant data
171	Wingfield	Creating an evidence-based and clinically-relevant threshold for TB-associated catastrophic costs: A cohort study, Peru	Duplicate
172	Guo	Analysis on direct medical costs and compensation for whole course of treatment of pulmonary tuberculosis patients in Shanghai	Abstract
173	Prado	Cost-effectiveness of community health worker versus home-based guardians for directly observed treatment of tuberculosis in Vitoria, Espirito Santo State, Brazil.	Did not use WHO Survey
174	Guzman-Montes	Indirect patient expenses for antituberculosis treatment in Tijuana, Mexico: is treatment really free?	No information about the questionnaire
175	Umar	Direct costs of pulmonary tuberculosis among patients receiving treatment in Bauchi State, Nigeria	Did not use WHO Survey
176	Pantoja	Economic evaluation of public-private mix for tuberculosis care and control, India. Part II. Cost and cost-effectiveness	No information about the questionnaire
177	Fuady	Perspective piece COVID-19 and tuberculosis-related catastrophic costs	Systematic review/meta-regression analysis
178	Zannetos	The economic burden of tuberculosis in cyprus. A probabilistic cost of illness study	No patient cost data or Insignificant data
179	Wingfield	IN TB PATIENTS FROM PERUVIAN SHANTYTOWNS, CATASTROPHIC COSTS EXPLAIN AS MANY ADVERSE TB OUTCOMES AS MDR TB	Abstract
180	Verguet	Catastrophic costs potentially averted by tuberculosis control in India and South Africa: a modelling study.	Not primary patient costing data
181	Moreira	Social determinants of health and catastrophic costs associated with the diagnosis and treatment of tuberculosis.	Systematic review/meta-regression analysis
182	Ciobanu	Assessment of multidrug-resistant tuberculosis associated catastrophic costs incurred by families/households in the Republic of Moldova	Did not use WHO Survey
183	John	Costs incurred by patients with pulmonary tuberculosis in rural India.	Did not use WHO Survey
184	Jackson	Poverty and the economic effects of TB in rural China	No information about the questionnaire
185	Li	Non-medical financial burden in tuberculosis care: a cross-sectional survey in rural China.	No information about the questionnaire
186	Chard	Ugandan women's health beliefs, social networks and tuberculosis treatment-seeking	No patient cost data or Insignificant data
187	Needham	Barriers to tuberculosis control in urban Zambia: the economic impact and burden on patients prior to diagnosis	No information about the questionnaire
188	Zhou	High admission rates and heavy inpatient service costs of urban tuberculosis patients in eastern China	No patient cost data or Insignificant data
189	Harper	Identifying the determinants of tuberculosis control in resource-poor countries: insights from a qualitative study in The Gambia	No patient cost data or Insignificant data
190	Moalosi	Cost-effectiveness of home-based care versus hospital care for chronically ill tuberculosis patients, Francistown, Botswana	No patient cost data or Insignificant data
191	Sinanovic	Financing and cost-effectiveness analysis of public-private partnerships: provision of tuberculosis treatment in South Africa.	Duplicate
192	Breitscheidel	The cost of tuberculosis control in the adult population of the republic of Armenia, 2006	Abstract
193	Sinha	How much do Indians pay for tuberculosis treatment? A cost analysis.	Systematic review/meta-regression analysis
194	Trieste	Cost for tuberculosis care in developed countries: Which data for an economic evaluation?	Systematic review/meta-regression analysis
195	Cambanis	Rural poverty and delayed presentation to tuberculosis services in Ethiopia.	Did not use WHO Survey
196	Wyss	Costs of tuberculosis for households and health care providers in Dar es Salaam, Tanzania	No information about the questionnaire
197	Vassall	Cost-effectiveness of different treatment strategies for tuberculosis in Egypt and Syria.	No information about the questionnaire
198	Kivihya-Ndugga	A comprehensive comparison of Ziehl-Neelsen and fluorescence microscopy for the diagnosis of tuberculosis in a resource-poor urban setting	No information about the questionnaire
199	Xu	Inequity in catastrophic costs among tuberculosis-affected households in China.	No information about the questionnaire
200	Batte	Catastrophic total costs due to tuberculosis among affected households in Uganda; prevalence, drivers and policy implications	Abstract
201	Sarin	Identifying costs contributing to catastrophic expenditure among TB patients registered under RNTCP in Delhi metro city in India	Did not use WHO Survey
202	Gadhallah	Assessing household catastrophic total cost of Tuberculosis and their determinants in Egypt: A cohort prospective study	Did not use WHO Survey
203	Tanimura	Financial burden for tuberculosis patients in low- and middle-income countries: a systematic review	Systematic review/meta-regression analysis
204	Kundu	Innovative social protection mechanism for alleviating catastrophic expenses on multidrug-resistant tuberculosis patients in Chhattisgarh, India	No patient cost data or Insignificant data
205	Sotgiu	Evidence-based, agreed-upon health priorities to remedy the tuberculosis patient's economic disaste	Abstract
206	Grede	Is There a Need to Mitigate the Social and Financial Consequences of Tuberculosis at the Individual and Household Level?	No patient cost data or Insignificant data
207	Sotgiu	Carbapenems to Treat Multidrug and Extensively Drug-Resistant Tuberculosis: A Systematic Review	Systematic review/meta-regression analysis
208	Prasad	Rising Catastrophic Expenditure on Households Due to Tuberculosis: Is India Moving Away From the END-TB Goal?	Not primary patient costing data
209	Pedrazzoli	Food assistance to tuberculosis patients: lessons from Afghanistan	No patient cost data or Insignificant data
210	Long	Multi-source financing for tuberculosis treatment in China: key issues and challenges	No patient cost data or Insignificant data
211	Yadav	Rising healthcare expenditure on tuberculosis: Can India achieve the End TB goal?	No patient cost data or Insignificant data
